# Supplementary material for: Oral Manifestations in the Post COVID‐19 Condition: A Systematic Review With Meta‐Analysis
Source: Rev Med Virol. 2025 Jul 15;35(4):e70057. doi: 10.1002/rmv.70057 (PMC12262108; doi:10.1002/rmv.70057)
Supplement: Supplementary file 2 — Supporting Information S2 [file RMV-35-e70057-s004.xls]

## Sheet: Joanna Briggs
Risk of Bias assessed by the Joanna Briggs Institute Critical Appraisal Tools for prevalence studies
Author, year	1. Were patient’s demographic characteristics clearly described?	2. Was the patient’s history clearly described and presented as a timeline?	3. Was the current clinical condition of the patient on presentation clearly described?	4. Were diagnostic tests or assessment methods and the results clearly described?	5. Was the intervention(s) or treatment procedure(s) clearly described?	6. Was the post-intervention clinical condition clearly described?	7. Were adverse events (harms) or unanticipated events identified and described?	8. Does the case report provide takeaway lessons?
Akınci, T., 2022	Yes	Yes	No	Yes	Unclear	No	Yes	Yes	Yes		6	9	0.666667
Akova, I.; Gedikli, M.A., 2022	Yes	Unclear	Yes	Yes	Yes	No	Yes	Yes	Yes		7	9	0.777778
Alabsi et al., 2022	Yes	No	No	Yes	Yes	Yes	No	Yes	Yes		6	9	0.666667
AlBahrani S. et al., 2023	No	No	No	Yes	Yes	No	Unclear	Yes	Yes		4	9	0.444444
Aldahleh H. et al., 2023	Yes	Yes	Yes	Yes	No	No	No	Yes	No		5	9	0.555556
Ali et al., 2022	Yes	Yes	Yes	Yes	Yes	No	Unclear	Yes	Yes		7	9	0.777778
AlRadini et al, 2022	Yes	Yes	Yes	Yes	Yes	No	Yes	Yes	Yes		8	9	0.888889
Arjun MC. et al., 2022	Yes	Yes	Yes	Yes	Yes	No	Yes	Yes	Yes		8	9	0.888889
Asadi-Pooya et al., 2021	Yes	No	Yes	Yes	Yes	No	Yes	Yes	Yes		7	9	0.777778
Asakura T et al., 2023	Yes	No	Yes	Yes	Yes	No	No	Yes	Yes		6	9	0.666667
Augustin et al., 2021	Yes	No	Yes	Yes	Yes	No	Yes	Yes	Yes		7	9	0.777778
Bellan M. et al., 2022	No	No	No	Yes	Yes	No	Yes	Yes	No		4	9	0.444444
Bertuccio P. et al., 2023	Yes	No	No	Yes	Yes	No	Unclear	Yes	Yes		5	9	0.555556
Biadsee et al., 2021	No	No	No	No	Yes	No	Unclear	Yes	yes		3	9	0.333333
Boscolo-Rizzo P. et al. 2022b	yes	yes	yes	yes	yes	yes	yes	yes	yes		9	9	1
Boscolo-Rizzo P. et al. 2023a	yes	yes	unclear	yes	yes	yes	yes	yes	yes		8	9	0.888889
Boscolo-Rizzo P. et al. 2023b	yes	no	no	yes	yes	no	yes	yes	yes		6	9	0.666667
Boscolo-Rizzo P. et al. 2022c	yes	no	unclear	yes	yes	no	yes	yes	no		5	9	0.555556
Bougea A. et al., 2023	yes	unclear	no	yes	no	no	Unclear	yes	no		3	9	0.333333
Brito-Zerón et al., 2021	Yes	No	Unclear	Yes	No	No	Unclear	Yes	No		3	9	0.333333
Brunvoll SH. et al., 2023	Yes	no	yes	yes	yes	no	no	yes	yes		6	9	0.666667
Bussiere N. et al., 2022	yes	no	no	yes	yes	no	no	yes	no		4	9	0.444444
Caspersen et al., 2022	Yes	no	yes	yes	yes	no	no	yes	no		5	9	0.555556
Chaumont et al., 2022	Yes	no	no	yes	yes	no	no	yes	no		4	9	0.444444
Chudzik M. et al., 2022	yes	no	no	yes	no	no	yes	yes	yes		5	9	0.555556
Damanti S. et al., 2022	yes	no	no	yes	yes	Unclear	no	yes	yes		5	9	0.555556
Desgranges F. et al., 2022	no	no	no	yes	yes	no	yes	yes	yes		5	9	0.555556
Duwel V. et al., 2023	yes	yes	yes	yes	yes	no	yes	yes	yes		8	9	0.888889
Elnadi H. et al., 2023	yes	yes	yes	yes	yes	no	no	yes	yes		7	9	0.777778
Estrada-Codecido J. et al., 2022	no	no	no	yes	yes	Unclear	yes	yes	yes		5	9	0.555556
Fang X. et al., 2022	yes	no	no	yes	yes	no	yes	yes	no		5	9	0.555556
Fernández-de-las-Peñas C. et al., 2023	yes	yes	yes	yes	yes	no	yes	yes	yes		8	9	0.888889
Fernández-de-las-Peñas C. et al., 2022c	yes	no	no	yes	yes	no	yes	yes	yes		6	9	0.666667
Fernández-de-las-Peñas C. et al. 2022d	yes	yes	yes	yes	yes	no	yes	yes	yes		8	9	0.888889
Fernández-de-las-Peñas et al., 2021	yes	no	no	yes	yes	no	yes	yes	yes		6	9	0.666667
Fernández-de-las-Peñas et al., 2022a	yes	yes	yes	yes	yes	no	yes	yes	yes		8	9	0.888889
Fernández-de-las-Peñas et al., 2022b	yes	yes	no	yes	yes	no	yes	yes	yes		7	9	0.777778
Ferrucci R. et al., 2022	yes	no	no	yes	yes	no	yes	yes	yes		6	9	0.666667
Feter N. et al., 2022	yes	no	no	yes	yes	no	no	yes	yes		5	9	0.555556
Fornazieri MA. et al., 2022	yes	no	no	yes	yes	yes	yes	yes	yes		7	9	0.777778
Förster et al., 2022	yes	no	yes	yes	yes	yes	yes	yes	yes		8	9	0.888889
Fortunato et al., 2022	yes	no	yes	yes	yes	no	yes	yes	yes		7	9	0.777778
Ghanem J. et al., 2022	yes	no	no	yes	yes	no	yes	yes	yes		6	9	0.666667
Gherlone et al., 2021	yes	no	no	yes	yes	no	yes	yes	yes		6	9	0.666667
Gottlieb et al., 2023	yes	no	no	yes	yes	no	unclear	yes	yes		5	9	0.555556
Graham et al., 2021	yes	yes	unclear	yes	yes	no	yes	yes	yes		7	9	0.777778
Grisanti, et.al., 2022	yes	no	no	yes	yes	no	yes	yes	no		5	9	0.555556
Gudziol et al., 2022	yes	no	yes	yes	yes	yes	yes	yes	no		7	9	0.777778
Heeney et al., 2023	yes	no	no	yes	yes	no	yes	yes	yes		6	9	0.666667
Hintschich et al., 2022	yes	no	no	yes	yes	yes	no	yes	no		5	9	0.555556
Howe et al., 2021	unclear	no	no	yes	Unclear	no	no	yes	no		2	9	0.222222
Huang et al., 2022	yes	no	no	yes	yes	no	yes	yes	yes		6	9	0.666667
Imoto., et al., 2022	yes	no	no	yes	yes	no	no	yes	yes		5	9	0.555556
Jabali et al., 2022	yes	yes	yes	yes	yes	no	yes	yes	yes		8	9	0.888889
Kalak et al. , 2022	yes	no	no	yes	yes	no	yes	yes	yes		6	9	0.666667
Kaplan et al., 2021	yes	no	no	yes	yes	no	Unclear	yes	yes		5	9	0.555556
Khanafer et al., 2023	yes	no	no	yes	yes	no	yes	yes	yes		6	9	0.666667
Kim et al., 2022	yes	no	no	yes	yes	no	yes	yes	yes		6	9	0.666667
Klein et al., 2021	yes	no	no	yes	Unclear	no	Unclear	yes	yes		4	9	0.444444
Klopfenstein et al., 2022	unclear	no	no	yes	Unclear	no	Unclear	yes	no		2	9	0.222222
Lapa J. et al.	Yes	No	Yes	Yes	Yes	No	Yes	Yes	Yes		7	9	0.777778
Larsson S. et al.	Yes	No	Yes	Yes	No	No	Yes	Yes	Yes		6	9	0.666667
Lemhöfer et al., 2021	yes	no	no	yes	yes	no	no	yes	yes		5	9	0.555556
Lindahl A. et al.	Yes	No	No	Yes	Yes	No	Yes	Yes	Yes		6	9	0.666667
Lombardo et al., 2021	Yes	No	Yes	Yes	Yes	No	Yes	Yes	Yes		7	9	0.777778
Messin et al., 2021	Yes	No	No	Yes	Yes	No	Yes	Yes	Yes		6	9	0.666667
Miyazato et al., 2022	Yes	No	Yes	Yes	Yes	No	Yes	Yes	Yes		7	9	0.777778
Nayani, Sarah	Yes	Yes	Yes	Yes	No	No	Yes	Yes	Yes		7	9	0.777778
Nguyen, Nhu Ngoc	Yes	Yes	Yes	Yes	Yes	No	Yes	Yes	Yes		8	9	0.888889
Nordvig, A S	Yes	No	Yes	Yes	No	No	Yes	Yes	Yes		6	9	0.666667
Olavegogeascoechea, Pablo A	Yes	No	Yes	Yes	No	No	Yes	Yes	Yes		6	9	0.666667
Pagen, D M E	Yes	No	Yes	Yes	Yes	No	Yes	Yes	Yes		7	9	0.777778
Pegehin et al., 2021	Yes	No	Yes	Yes	Yes	No	Yes	Yes	No		6	9	0.666667
Peluso et al., 2021	Yes	No	No	Yes	Yes	No	Yes	Yes	Yes		6	9	0.666667
Perez Giraldo	Yes	Yes	No	Yes	No	Yes	Yes	Yes	Yes		7	9	0.777778
Peters, C	Yes	No	Yes	Yes	No	No	Yes	Yes	Yes		6	9	0.666667
Quinones-Moya, H	Yes	No	No	Yes	No	No	Yes	Yes	Yes		5	9	0.555556
Rass et al., 2022	Yes	No	Yes	Yes	No	Yes	Yes	Yes	No		6	9	0.666667
Righi et al., 2022	Yes	No	Yes	Yes	Yes	No	Yes	Yes	Yes		7	9	0.777778
Romero-Duarte et al., 2021	Yes	No	Yes	Yes	Yes	No	Yes	Yes	Yes		7	9	0.777778
Sadat Larijani, M	No	No	No	Yes	Yes	No	Yes	Yes	Unclear		4	9	0.444444
Sakurada, Y	Yes	No	No	Yes	Yes	No	Yes	Yes	Yes		6	9	0.666667
Sari et al., 2023	no	unclear	no	yes	Unclear	yes	yes	yes	yes		5	9	0.555556
Schambeck et al., 2021	no	no	no	yes	yes	yes	yes	yes	yes		6	9	0.666667
Schambeck, S. et al., 2022 esse link https://www.mdpi.com/2075-1729/12/10/1556	No	No	No	Yes	Yes	Yes	Yes	Yes	Yes		6	9	0.666667
Scherlinger et al., 2021	Yes	No	No	Yes	No	No	Yes	Yes	Yes		5	9	0.555556
Seang, S	Yes	No	No	Yes	No	No	Yes	Yes	No		4	9	0.444444
Seller, A	Yes	Unclear	No	No	Yes	No	Yes	Yes	Yes		5	9	0.555556
Shah, Sangam	Yes	Yes	No	Yes	Yes	No	Yes	Yes	Unclear		6	9	0.666667
Silva, K M	Yes	Yes	Yes	Yes	Yes	No	Yes	Yes	Yes		8	9	0.888889
Subramanian et al., 2022	Yes	Yes	Yes	Yes	Yes	No	Yes	Yes	Yes		8	9	0.888889
Thi Khanh, Huyen Nguyen	Yes	Yes	Yes	Yes	No	No	Yes	Yes	Yes		7	9	0.777778
Titze de Almeida et al., 2022	Yes	No	Yes	Yes	Yes	No	Yes	Yes	No		6	9	0.666667
Vaes et al., 2021	Yes	No	Yes	Yes	No	No	Yes	Yes	No		6	9	0.666667
Vaira, Luigi Angelo	Yes	Yes	Yes	Yes	Yes	Yes	Yes	Yes	Unclear		8	9	0.888889
van Elst, J M	Yes	No	No	Yes	No	No	Yes	Yes	No		4	9	0.444444
van Zon, Sander K R	Yes	Yes	Yes	Yes	Yes	Unclear	Yes	Yes	Yes		8	9	0.888889
Wang, J.-J.	Yes	Yes	Yes	Yes	Yes	No	Yes	Yes	Yes		8	9	0.888889
Wong-Chew, R M	Yes	No	Yes	Yes	Yes	No	Yes	Yes	No		6	9	0.666667
Risk of Bias assessed by the Joanna Briggs Institute Critical Appraisal Tools for case report
Author, year	1. Were patient’s demographic characteristics clearly described?	2. Was the patient’s history clearly described and presented as a timeline?	3. Was the current clinical condition of the patient on presentation clearly described?	4. Were diagnostic tests or assessment methods and the results clearly described?	5. Was the intervention(s) or treatment procedure(s) clearly described?	6. Was the post-intervention clinical condition clearly described	7. Were adverse events (harms) or unanticipated events identified and described?	8. Does the case report provide takeaway lessons?
Aranda Rubio et al., 2021	yes	yes	yes	yes	yes	no	no	yes			6	8	0.75
Becker J et al., 2022	NO	YES	YES	YES	YES	YES	no	yes			6	8	0.75
Chaughtai S. et al., 2023	yes	yes	yes	yes	yes	yes	yes	yes			8	8	1
Fanous J. et al., 2022	yes	yes	yes	yes	yes	yes	no	yes			7	8	0.875
Risk of Bias assessed by the Joanna Briggs Institute Critical Appraisal Tools for case series
Author, year	1. Were there clear criteria for inclusion in the case series?	2.Was the condition measured in a standard, reliable way for all participants included in the case series?	3. Were valid methods used for identification of the condition for all participants included in the case series?	4. Did the case series have consecutive inclusion of participants?	5. Did the case series have complete inclusion of participants?	6.. Was there clear reporting of the demographics of the participants in the study?	7. Was there clear reporting of clinical information of the participants?	8. Were the outcomes or follow up results of cases clearly reported?	9. Was there clear reporting of the presenting site(s)/clinic(s) demographic information?	10. Was statistical analysis appropriate?
Al-Mahalawy et al., 2022	YES	YES	YES	YES	YES	YES	YES	YES	YES	NO	9	10	0.9
Rafałowicz et al., 2022	yes	yes	yes	no	no	yes	no	yes	no	no	5	10	0.5
Santana et al., 2022	yes	yes	yes	no	no	no	no	yes	no	no	4	10	0.4
Shafiee, G., 2022	yes	yes	yes	no	no	no	yes	yes	no	no	5	10	0.5
Subtitle
Low Risk of Bias	70% or more
Moderate Risk of Bias	Between 50% and 69,9%
High Risk of Bias	Less than 49,9%

## Sheet: Taste Data
Author	Sample	Symptom	Grups (G)	Symptoms evaluated	Study Type
Akova; Gedikli., 2022	151	36		Ageusia	Cross-sectional study
Alabsi et al., 2022 G1	100	14		Ageusia	Cross-sectional study
Alabsi et al., 2022 G2	100	54		Dysgeusia	Cross-sectional study
AlBahrani et al., 2023	15	1		Dysgeusia	Cross-sectional study
Aldahleh et al., 2023	261	33		Dysgeusia	Case Series
Ali et al., 2022	52	7		Ageusia	Cohort
AlRadini et al., 2022	1000	15		Ageusia	Cross-sectional study
Arjun et al., 2022	34	0		Dysgeusia	Cohort
Asadi-Pooya et al., 2021 G1	2685	78	3-6 months	Ageusia	Cohort
Asadi-Pooya et al., 2021 G2	1996	54	6-12 months	Ageusia	Cohort
Asakura et al., 2023 G1	4328	152	4-6 months	Ageusia	Case control
Asakura et al., 2023 G2	4328	173	7-9 months	Ageusia	Case control
Asakura et al., 2023 G3	4328	80	10-12 months	Ageusia	Case control
Asakura et al., 2023 G4	4328	51	13-18 months	Ageusia	Case control
Augustin et al., 2021	958	39		Ageusia	Cohort
Bellan et al., 2022	122	17		Dysgeusia	Cohort
Bertuccio et al., 2023	323	24		Dysgeusia	Cohort
Biadsee et al., 2021	97	25		Dysgeusia	Cross-sectional study
Boscolo-Rizzo et al., 2022b	105	30		Hypogeusia	Cohort
Boscolo-Rizzo et al., 2023b	294	0		Dysgeusia	Case control
Bougea et al., 2023	38	25		Dysgeusia	Cross-sectional study
Brito-Zerón et al., 2021	132	16		Dysgeusia	Cross-sectional study
Bussiere et al., 2022	366	102		Dysgeusia	Cohort
Damanti et al., 2022	176	1		Dysgeusia	Cohort
Elnadi et al., 2023	197	41		Ageusia	Cross-sectional study
Estrada-Codecido et al., 2022 G1	140	4	Inpatients	Dysgeusia	Cohort
Estrada-Codecido et al., 2022 G2	326	12	Outpatients	Dysgeusia	Cohort
Fang et al., 2022	843	13		Dysgeusia	Cohort
Fernández-de-las-Peñas et al, 2021	1142	38		Ageusia	Cohort
Fernández-de-las-Peñas et al, 2022a G1	1593	48	6-10 months	Ageusia	Cohort
Fernández-de-las-Peñas et al, 2022a G2	1593	28	11 - 15 months	Ageusia	Cohort
Fernández-de-las-Peñas et al, 2022b	614	29	Total patients evaluated	Ageusia	Cohort
Fernández-de-las-Peñas et al, 2022c G1	109	6	Vaccinated	Ageusia	Cross-sectional study
Fernández-de-las-Peñas et al, 2022c G2	92	4	Non vaccinated	Ageusia	Cross-sectional study
Fernández-de-las-Peñas et al, 2022d	1969	53		Ageusia	Cross-sectiond study
Fernández-de-las-Peñas et al, 2023 G1	1969	38	6 months	Ageusia	Cross-sectional study
Fernández-de-las-Peñas et al, 2023 G2	1593	25	12 months	Ageusia	Cross-sectional study
Fernández-de-las-Peñas et al, 2023 G3	1266	17	18 months	Ageusia	Cross-sectional study
Ferrucci et al., 2022 G1	76	36	5 months	Dysgeusia	Cohort
Ferrucci et al., 2022 G2	53	7	12 months	Dysgeusia	Cohort
Förster et al, 2022 G1	588	162	Not hospitalized	Ageusia	Cross-sectional study
Förster et al, 2022 G2	127	23	Hospitalized	Ageusia	Cross-sectional study
Fornazieri et al., 2022	73	6		Dysgeusia	Cohort
Fortunato et al., 2022	653	38		Ageusia	Cross-sectional study
Ghanem et al., 2023	37	3		Ageusia	Cohort
Gherlone et al., 2021	122	14		Dysgeusia	Cohort
Graham et al., 2021	50	32		Dysgeusia	Cross-sectional study
Gudziol et al., 2022	39	4			Cohort
Hintschich et al., 2022	151	97		Hypogeusia	Cross-sectional study
Howe et al., 2021	63	15		Ageusia	Cohort
Huang et al, 2022 G1	1151	87	6 months	Ageusia	Cohort
Huang et al, 2022 G2	1188	35	12 months	Ageusia	Cohort
Huang et al, 2022 G3	1190	35	2 years	Ageusia	Cohort
Imoto et al., 2022	285	54		Dysgeusia	Cross-sectional study
Jabali et al., 2022	327	63		Ageusia	Cross-sectional study
Kalak et al., 2022	166	10		Ageusia	Cohort
Khanafer et al., 2023	178	5		Ageusia	Case control
Kaplan et al., 2021	121	23		Ageusia	Cross-sectional study
Kim Y et al., 2022	170	3		Ageusia	Cohort
Klein et al., 2021	103	7		Dysgeusia	Cross-sectional study
Klopfenstein et al., 2022 G1	214	2		Ageusia	Cross-sectional study
Klopfenstein et al., 2022 G2	214	62		Dysgeusia	Cross-sectional study
Lapa et al., 2023 G1	400	31	3 months	Ageusia	Cohort
Lapa et al., 2023 G2	400	23	6 months	Ageusia	Cohort
Lemhöfer et al., 2021	365	16		Dysgeusia	Cross-sectional study
Messin et al., 2021	74	8		Ageusia	Cross-sectional study
Miyazato et al., 2022	457	16	6 months	Dysgeusia	Cross-sectional study
Miyazato et al., 2022	457	12	12 months	Dysgeusia	Cross-sectional study
Nayani et al., 2023	1531	104		Ageusia	Cohort
Nguyen et al., 2022	605	103		Dysgeusia	Cohort
Olavegogeascoechea et al., 2022	1539	240		Dysgeusia	Cross-sectional study
Pagen et al., 2023	2322	424		Dysgeusia	Cross-sectional study
Peluso et al., 2022	179	12		Dysgeusia	Cohort
Perez et al., 2023	600	327		Dysgeusia	Cross-sectional study
Quinones-Moya et al., 2022	64	11		Dysgeusia	Cross-sectional study
Rass et al., 2022 G1	479	110	Austria	Dysgeusia	Cohort
Rass et al., 2022 G2	427	89	Italy	Dysgeusia	Cohort
Righi et al., 2022 G1	417	0		Ageusia	Cohort
Righi et al., 2022 G2	417	16		Dysgeusia	Cohort
Sadat Larijani et al., 2022 G1	82	6	12 to 24 weeks	Ageusia	Cross-sectional study
Sadat Larijani et al., 2022 G2	54	3	More than 24 weeks	Ageusia	Cross-sectional study
Sakurada et al., 2022	65	19		Dysgeusia	Cross-sectional study
Santana et al., 2021 G1	15	2	6 months	Ageusia	Case Series
Santana et al., 2021 G2	15	0	12 months	Ageusia	Case Series
Santana et al., 2021 G3	15	4	6 months	Hypogeusia	Case Series
Santana et al., 2021 G4	15	1	12 months	Hypogeusia	Case Series
Shah et al., 2022	300	13		Ageusia	Cohort
Silva et al., 2023	1371	43		Ageusia	Cohort
Subramanian et al., 2022	384137	42		Dysgeusia	Cohort
Titze et al., 2022 G1	236	22		Ageusia	Cohort
Titze et al., 2022 G2	236	22		Dysgeusia	Cohort
Vaes et al., 2021 G1	1556	201	3 months	Ageusia	Cohort
Vaes et al., 2021 G2	1005	190	6 months	Ageusia	Cohort
Vaira et al., 2022	170	33		Dysgeusia	Cohort
Van Elst et al., 2022	157	133		Dysgeusia	Cross-sectional study
Wang et al., 2023	1546	26		Dysgeusia	Cross-sectional study
Wong-Chew ta al., 2022	928	25		Dysgeusia	Cohort

## Sheet: TasteandSmell Data
Author	Sample	Symptom	Grups (G)	Study Type
Akinci., 2022	85	14		Cohort
Boscolo-Rizzo et al., 2022b G1	174	53	12 months	Cohort
Boscolo-Rizzo et al., 2022b G2	174	36	24 months	Cohort
Boscolo-Rizzo et al., 2023a G1	93	62	1 year follow-up	Cohort
Boscolo-Rizzo et al., 2023a G2	93	18	2 years follow-up	Cohort
Boscolo-Rizzo et al., 2023b	294	3		Case control
Brunvoll et al., 2023 G1	360	62	Vaccinated	Cohort
Brunvoll et al., 2023 G2	1060	151	Not vaccinated	Cohort
Caspersen et al., 2021 G1	170	28	Pandemic wave 1	Cohort
Caspersen et al., 2021 G2	583	128	Pandemic wave 2	Cohort
Chaumont et al., 2022	60	23		Cohort
Chudzik et al., 2022	2218	98		Cross-sectional study
Desgranges et al., 2022 G1	190	64	3 to 5 months	Cohort
Desgranges et al., 2022 G2	102	22	5 to 7 months	Cohort
Desgranges et al., 2022 G3	126	21	7 to 10 months	Cohort
Duwel et al., 2023 G1	13	1	3 months	Cohort
Duwel et al., 2023 G2	30	0	6 months	Cohort
Duwel et al., 2023 G3	100	3	12 months	Cohort
Duwel et al., 2023 G4	79	7	18 months	Cohort
Fortunato et al., 2022	653	31		Cross-sectional study
Feter et al., 2023	237	66		Cohort
Gottlieb et al., 2023	4152	95		Cross-sectional study
Grisanti et al., 2022	508	86		Cross-sectional study
Heeney et al., 2023	62	27		Cohort
Kalak et al., 2022	156	65		Cohort
Larsson et al., 2022	1584	551		Cohort
Lindahl et al., 2022	101	31		Cohort
Lombardo et al. 2021	303	84		Cohort
Messin et al., 2021	74	21		Cross-sectional study
Nordvig et al., 2023	530	40		Cohort
Pegehin et al., 2021	596	62		Cohort
Peluso et al., 2022 G1	143	5	16 weeks	Cohort
Peluso et al., 2022 G2	93	12	32 weeks	Cohort
Peters et al., 2022	1406	535		Cross-sectional study
Romero-Duarte et al., 2021	797	57		Cohort
Schambeck et al., 2021	44	14		Cohort
Schambeck et al., 2022	44	12	2 years follow-up	Cohort
Scherlinger et al., 2021	30	3		Cohort
Seang et al., 2022	39	6		Cohort
Seller et al., 2023	110	14		Cohort
Shafiee et al., 2022	3	1		Case Series
Thi Khanh et al., 2023	3708	300		Cohort
van Zon et al., 2023	624	190		Cohort

## Sheet: Studies included
DOI	Title	Year	Authors	Geographic location	Definition of Long COVID	kind of study	Sample population	Woman Proportion in the sample	Place of study (clinic, health service, etc.)	Aim	Clinical condition of Acute COVID	Exams performed (number of patients)																	sample number						Symptoms of Long COVID (number of patients)
												Did not perform any exam	SNOT-22 (Italian Version)	AAO–HNS yearsmia Reporting Tool	Burghart Taste Strips (BTS)	Brief Smell Identification Test (B-SIT)	Visual Analogue Scales (VAS)	Taste and Smell Survey (TSS)	Saliva collection (sialometry)	Computed tomography	Intraoral clinical examination	Fungal culture	Butanol threshold Test.	Odour Identification Test	Test ELISA IgG	Monthly blood sampling for SARS-CoV-2 antibodies	Gustatory Function	Oral Health-Related Quality of Life (OHRQoL)	Total study participants	n of the sample with Long COVID symptoms	n total sample presenting oral manifestations (during acute COVID)	Relapse of taste function	Partial recovery of taste function from the acute phase to the long phase	n of the sample that presents oral manifestations as a symptom of Long-COVID	Ageusia and yearsmia (computed together)		Taste dysfunction (dysgeusia)	Metallic sensation in the mouth	Olfactory dysfunction (dysosmia/parosmia)	Need to drink liquids while eating solid food	Complete loss of taste (ageusia)	Hypogeusia	Complete loss of smell (anosmia)	Hyposalivation	Xerostomia/Dry Mouth	Difficulty/pain when swallowing or chewing	Painful symptoms in the oral mucosa	Hairy white tongue (Tongue abnormality)	Salivary gland ectasia
10.1007/s11845-022-02980-5	Post‑discharge persistent headache and smell or taste dysfunction after hospitalisation for COVID‑19: a single‑centre study	2022	Tuba Akınci	Istanbul	It only refers to post-COVID symptoms. The time between hospital discharge and the telephone survey was 3 months.	observational	Patients who had COVID-19 and reported having headaches	54,1% (46)	Telephone Inquiry	To evaluate the persistence of headache in patients who were hospitalized due to COVID-19 and whether there is a link between headache and smell and taste dysfunction.	Hospitalized patients diagnosed with COVID-19 who reported experiencing headaches. It does not say how serious the hospitalized patients are.	85																	85		54			14	14
10.14744/etd.2021.99825	Determination of Ongoing Symptoms, Quality of Life Levels, and Risk Factors in Post-COVID-19 Patients	2022	Akova, İ; Gedikli, M A	Türkiye	Patients who present post-COVID symptoms, at least 12 weeks after the negative PCR test.	Cross-sectional study	Individuals post-COVID-19 (at least 12 weeks), who have had a positive PCR test for COVID-19.	55% (83)	It is not clear in the text	The aim of the study was to determine the ongoing symptoms, quality of life levels, and risk factors after the disease in COVID-19 patients	Does not inform. In the discussion they comment "The fact that the vast majority of the people (93.4%) who agreed to participate in our study consisted of cases that did not require hospitalization during COVID-19" Only positive PCR test.	151																	151		36										36		44
https://doi.org/10.1186/s12879‑022‑07518‑9	Post‑COVID‑19 related osteonecrosis of the jaw (PC‑RONJ): an alarming morbidity in COVID‑19 surviving patients	2022	Al‑Mahalawy et al	Egypt	Patients who present post-COVID symptoms vary between 4 and 12 weeks.	Case report	Individuals with symptoms of mandibular/maxillary osteonecrosis, who had a positive PCR test for COVID-19 prior to symptoms.	58,3% (7)	It is not clear in the text	The aim of this case series is to report the growing num-ber of osteonecrosis cases, mainly involving the maxilla, associated with Post-COVID-19 survival patients	While none of the cases were admitted to the Intensive Care Unit (ICU) during SARS-CoV-2 infection management, five of them were hospitalized for various periods and seven were treated through home isolation									12	12	12							12					1
https://doi.org/10.1155/2022/8715777	Correlation between Post-COVID-19, Chemosensitive Function, Blood Group, and Oral Health-Related Quality of Life	2022	Alabsi et al	Saudi Arabia, King Khalid	15% up to 3 months after discharge from COVID. 31% from 4 to 6 months. 54% more than 7 months discharge.	Cross-sectional study	Patients who were diagnosed positive for COVID-19 and later became negative and who agreed to participate in the research.	48% (48)	Outpatient Department of Oral Diagnosis, Faculty of Dentistry, King Khalid University, Saudi Arabia,	identify chronic chemosensitive dysfunction in post-COVID-19 patients by objective assessment methods and determine whether there is any association between these dysfunctions and their ABO blood group. This study also explored the impact of olfactory and gustatory impairment on OHRQoL (oral health-related quality of life) among these patients	Positive PCR test, does not report the participants' previous acute covid condition.												100	100			100	100	100	85				68			54		54		14		8
doi: 10.1002/acn3.51570	Evolution of neurologic symptoms in non-hospitalizedCOVID-19 “long haulers	2022	Sareen T. Ali et sl	United States, Chicago	follow-up .6 to 9 months after first clinic visit	observational	Patients who presented manifestations of COVID-19 compatible with the guidelines of the Infectious Diseases Society of America, regardless of testing for COVID + or -	73% (38)	Northwestern Memorial Hospital Neuro-COVID-19 Clinic with COVID symptoms. The research was carried out via telephone or email survey.	to characterize the evolution of neurological symptoms and self-perceived recovery of non-hospitalized COVID-19 long haulers 6 to 9 months after the initial clinical assessment of Neuro-COVID-19.	Manifestations of COVID-19 consistent with Infectious Diseases Society of America (IDSA) guidelines as of February 2020, but have not been hospitalized for pneumonia or hypoxemia and have had neurological symptoms persisting for at least 6 weeks since symptom onset.	52																	52		33			14							7		9
https://doi.org/10.1016/j.jiph.2022.03.013	Post-acute COVID-19 condition in Saudi Arabia: A national representative study	2022	AlRadini et al	Riyadh, Saudi Arabia	Post-COVID-19 condition was defined as signs and symptoms that developed during or after an infection consistent with COVID-19, continuing for more than 12 weeks, and not explained by an alternative diagnosis.	Cross-sectional study	Patients diagnosed positive for COVID-19	39,5% (395)	Telephone Inquiry	investigate and characterize the post-acute condition of COVID-19 and its relationship with the severity of the disease.	Of the participants included in the study, 948 (94.8%) presented acute symptoms of COVID-19. Of these, 74.7% had less than six symptoms.	1000																	1000	92	490			15							15		35
https://doi.org/10.1016/j.regg.2021.05.008	Disgeusia post-COVID-19: nueva causa denegativa a la ingesta en el paciente anciano	2021	Rubio et al	Spain	3 months after discharge from COVID	Clinical Case Study	87 year old patient.	0	It is not clear in the text	Pacient Case report	Suffered from bilateral COVID-19 pneumonia in May 2020									1 (for head and neck to rule out stroke)									1	1				1				1
10.30476/IJMS.2021.92080.2326	Risk Factors Associated with Long COVID Syndrome: A Retrospective Study	2021	Asadi-Pooya et al.	Iran, Fars Province	3 to 12 months after hospital discharge	observational	Patients who have had COVID-19	-	healthcare facilities anywhere in Fars province	We investigate the long-term symptoms associated with COVID-19 (Long COVID Syndrome) and the risk factors associated with it	Does not specify. It only informs that patients at some point sought hospital care for acute COVID-19.	3 - 6 months																	3 - 6 months						3 - 6 months
												2685																	2685	2685	2685			78							78		123
												6 - 12 months																	6 - 12 months						6 - 12 months
												1996																	1996	1996	1996			54							54		92
https://doi.org/10.1016/j.lanepe.2021.100122	Post-COVID syndrome in non-hospitalised patients with COVID-19: a longitudinal prospective cohort study	2021	Augustin et al	Germany	4 to 7 months after COVID	Prospective Longitudinal Study	Patients who have had COVID-19	53,5% (513)	University Hospital Cologne (UHC) in Germany.	explore the incidence, diagnostic criteria and management of long-term health consequences at 4 and 7 months after mild courses of COVID-19	The majority of patients were not hospitalized for COVID-19 (97.1%). Only 2.9% (28/958) of all patients were hospitalized, of which 0.7% (7/958) were admitted to the intensive care unit and only 0.2% (2/958) were mechanically ventilated. The remaining 2.2% (21/958) were admitted to the general ward														958				958	6 months	566			6 months	6 months
																														187				39							39		52
https://doi.org/10.1016/j.amjoto.2021.103065	Eight-month follow-up of olfactory and gustatory dysfunctions in recovered COVID-19 patients	2021	Biadsee et al	Tel Aviv, Israel	8 months after second negative COVID test	Cross-sectional study	non-hospitalized patients positive for COVID-19 by PCR test	55,6% (54)	Telephone Inquiry	investigate recovery from loss of smell and taste among patients recovered from COVID-19	Non-hospitalized patients	97																	97		65		25				25		31						14
10.55563/clinexprheumatol/0anatx	Post-COVID-19 syndrome in patients with primary Sjögren’s syndrome after acute SARS-CoV-2 infection	2021	Brito-Zerón et al	Spain	signs and symptoms that persist for > 12 weeks not explained by an alternative diagnosis after a protocolized study	retrospective and observational	all centers included in the Big Data Consortium were contacted via email requesting patients included in the Registry diagnosed with SARS-CoV-2 infection.	95,5% (126)	Data on COVID-19 infection were retrospectively extracted from electronic health records	To analyze the frequency and characteristics of post-COVID-19 syndrome in patients with primary Sjögren's syndrome (pSS) affected by acute SARS-CoV-2 infection	The disease was controlled at home in 74% of cases and the remaining 26% patients required hospitalization. Among the 34 hospitalized patients, 21 (62%) required supplemental oxygen and 3 (9%) required non-invasive or invasive ventilation.	132																	132	75	54			16			16						20
https://doi.org/10.1007/s10654-022-00847-8	Excess risk and clusters of symptoms after COVID‑19 in a large Norwegian cohort	2022	Caspersen et al	Norway	11-12 months after COVID diagnosis (wave 1) and 1 - 6 months (wave 2)	Retrospective longitudinal	adult participants in an ongoing cohort study, the Norwegian Mother, Father and Child Cohort Study (MoBa) during the COVID-19 pandemic.	58,0% (449)	Online questionnaire	Our objective was to calculate excess risk and identify patterns of 22 symptoms up to 12 months after COVID-19.	Does not inform. Only tested positive for COVID	73727																	774	Wave 1					Wave 1
																														170				28	28
																														Wave 2					Wave 2
																														583				128	128
10.1016/j.neurol.2021.12.008	Long-term outcomes after NeuroCOVID: A 6-month follow-up study on 60 patients	2022	Chaumont et al	France	6 months after neurological symptoms linked to the acute phase of COVID	multicentric observational	adults hospitalized for neurological manifestations associated with COVID-19.	40% (24)	Telephone Inquiry	Evaluate functional results and identify risk factors for sequelae after COVID-19 associated with neurological manifestations	Positive PCR test and neurological manifestations							60											60					51	23
10.1007/s11606-022-07459-8	Exploring Trajectory Curves from Loss of Smell and Tastein Previously Hospitalized COVID-19 Survivors:the LONG-COVID-EXP-CM Multicenter Study	2022a	Fernández-de-las-Peñas et al	Spain	Assessment at hospitalization (T0), 5 months later (T1) and another 5 months (T2)	multicenter cohort study	patients with a positive diagnosis of SARS-CoV-2hospitalized during the first wave of the pandemic in fiveurban hospitals of Madrid (Spain).	45% (874)	Madrid, Spain. 5 randomly selected city hospitals.	explores the recovery trajectory of the symptom of loss of smell/taste in previously hospitalized COVID-19 survivors	It does not inform the characteristics of acute COVID. It just says that the patients were hospitalized.			1593															1593												T0 (Hospitalization)
																																									114		130
																																									T2 ( after 6 - 10 months)
																																									48		64
																																									T3 (after 11 - 15 months)
																																									28		49
https://doi.org/10.3390/pathogens11070725	Associated-Onset Symptoms and Post-COVID-19 Symptoms inHospitalized COVID-19 Survivors Infected with Wuhan, Alphaor Delta SARS-CoV-2 Variant	2022b	Fernández-de-las-Peñas et al	Spain	6 months after hospitalization for COVID	Cross-sectional study observational	individuals who were hospitalized due to acute SARS-CoV-2 infection (ICD-10 code) from an urban hospital in Madrid, Spain.\	54,2% (108)	Hospital in the urban region of Madrid	The objectives of this study were: (1) to compare clinical characteristics and associated symptoms in the acute phase of infection; and (2) compare the development of post-COVID-19 symptoms among individuals hospitalized with the Wuhan, Alpha, or Delta SARS-CoV-2 variant during different waves of the COVID-19 pandemic	6 months after hospitalization for COVID	614 (?)																	614		Total			Total							Total
																															51			29							29		27
																															Wuhan			Wuhan							Wuhan
																															13			10							10		3
																															Alpha			Alpha							Alpha
																															6			9							9		12
																															Delta			Delta							Delta
																															32			10							10		12
10.1016/j.jinf.2021.04.036	Long-term post-COVID symptoms and associated risk factors in previously hospitalized patients: A multicenter study	2021	Fernández-de-las-Peñas et al	Spain	7 months after hospitalization for COVID	Cross-sectional study	patients admitted with a positive diagnosis of SARS-CoV-2 by RT-PCR, during the first wave of the pandemic, in four public hospitals in Madrid (Spain)	48% (548)	Madrid, Spain. 4 Hospitals in the city	report a multicenter study evaluating post-COVID symptoms and associated risk factors seven months after hospital discharge	Hospitalized patients, whether or not they require admission to the ICU	1142																	1142		99			38							38		34
10.3238/arztebl.m2022.0147	Persisting symptoms after COVID-19	2022	Förster et al	Germany	More than 12 weeks after COVID	retrospective observational	In three German administrative districts, all adult patients with a diagnosis of COVID-19 confirmed by polymerase chain reaction (PCR) between March and September 2020	56,5% (824)	Germany - 3 districts	report symptoms and clinical characteristics following COVID-19 (long COVID), focusing on symptoms ≥ 12 weeks (post-COVID-19)	There were participants who were hospitalized and participants who were not. The table available electronically on the article's website (eTable 4) presents the sample divided between non-hospitalized, hospitalized, ICU admission and mechanical ventilation. In addition to a list of all medications used in the sample.	715																715	715	715				Not hospitalized							Not hospitalized		Not hospitalized
																																		Onset | Delay							Onset | Delay		Onset | Delay
																																		133 | 29							133 | 29		124 | 35
																																		Hospitalized							Hospitalized		Hospitalized
																																		Onset | Delay							Onset | Delay		Onset | Delay
																																		16 | 7							16 | 7		20 | 3
10.1186/s12879-022-07052-8	Self-reported olfactory and gustatory dysfunctions in COVID-19 patients: a 1-year follow-up study in Foggia district, Italy	2022	Fortunato et al	Italy	Follow-up for 12 months	Prospective Longitudinal	Residents of Foggia district who were confirmed positive for SARS-CoV-2 from March 1st to June 16th, 2020, and home-quaran-tined with paucisymptomatic-to-mild clinical presentation.	53,9% (352)	Foggia District	aimed to characterize the evolution up to one year after the diagnosis of self-reported olfactory and gustatory dysfunctions in COVID-19 cases	home quarantine with paucisymptomatic to mild clinical presentation were considered eligible for the initial survey.		178																488		201			53	31						38		46
10.1177/0022034521997112	Frequent and Persistent Salivary Gland Ectasia and Oral Disease After COVID-19	2021	Gherlone et al	Italy	average of 104 days (between 95 and 132) after 2 negative COVID tests	observational	patients admitted to San Raffaele University Hospital for COVID-19, with a positive PCR test and/or radiographic exams for COVID-19	25% (30)	Milan - San Raffaele University Hospital	The current study investigates whether oral manifestations can occur as part of COVID-19 and whether they persist after viral clearance and clinical recovery.	Patients admitted to the hospital, who may or may not have stayed in the ICU receiving mechanical ventilation	122																	122					101			14						12		30			0.28	46
10.1002/acn3.51350	Persistent neurologic symptoms and cognitive dysfunctionin non-hospitalized Covid-19 “long haulers”	2021	Graham et al	United States, Illinois	Patients were seen on average 4.72 months after the onset of symptoms in SARS-CoV-2+	Prospective	first 100 consecutive patients (50 laboratory-positive SARS-CoV-2 (SARS-CoV-2+) and 50 laboratory-negative (SARS-CoV-2-) individuals) presented to our Covid-19 Neuro-Clinic between May and November 2020	66% (33)	Neuro-Covid-19 clinic of Northwestern Memorial Hospital, Chicago, IL	We sought to characterize the variety of neurological manifestations in non-hospitalized long haulers.	Patients were included if they had clinical manifestations of Covid-19 consistent with Infectious Diseases Society of America (IDSA) guidelines but did not require hospitalization for pneumonia or hypoxemia	100																	100					32			32						37
0.1093/ofid/ofab466.492	Persistence of Long COVID in SARS-CoV-2 Confirmed Cases One-Year Post Infection	2021	Howe et al	United States, Nashville, TN	1 year of follow-up	Longitudinal cohort	Individuals positive and exposed to SARS-CoV-2 from March 20 to May 15, 2020.	51% (32)	adults residing in greater Nashville, TN	Assess the Frequency of Resolved and Unresolved Long COVID Symptoms in Nashville	Test positive for COVID	63																	63	17				0.24							0.24		0.29
https://doi.org/10.1016/ S2213-2600(22)00126-6	Health outcomes in people 2 years after surviving hospitalisation with COVID-19: a longitudinal cohort study	2022	Huang	Beijing, China	2 years of follow-up	Longitudinal cohort	individuals who survived hospitalization with COVID-19 and were discharged from Jin Yin-tan Hospital (Wuhan, China) between January 7 and May 29, 2020	46% (551)	Jin Yin-tan Hospital (Wuhan, China)	The aim of our study was to characterize the longitudinal evolution of health outcomes in hospital survivors with different initial disease severities over 2 years after acute COVID-19 infection and determine their recovery status.	Hospitalized for COVID-19	1192																	1192												6 months					6 months
																																									87 of 1151		128 of 1151			45 of 1151
																																									12 months					12 months
																																									35 of 1188		56 of 1188			40 of 1188
																																									2 years					2 years
																																									35 of 1190		67 of 1190			64 of 1190
10.7759/cureus.24343	Persistent Symptoms Post-COVID-19: AnObservational Study at King Abdulaziz MedicalCity, Jeddah, Saudi Arabia	2022	Jabali et al	Jeddah, Saudi Arabia	Defines symptoms as lasting for at least 2 months. But the research is done on patients at least 6 months post-COVID	Transversal	COVID-19 Patients at King Abdulaziz Medical City	48,3% (158)	King Abdulaziz Medical City	we aim to study the type of symptoms persisting after COVID-19 infection, their prevalence and factors that play a role in the development of post-COVID-19 symptoms in COVID-19 patients at King Abdulaziz Medical City, Jeddah, Saudi Arabia	Positive PCR test for COVID	327																	327	161				0.192							0.192		0.226
http://dx.doi.org/10.4274/mjima.galenos.2021.2021.16	Post-Coronavirus Disease-2019 Syndrome in Healthcare Workers	2021	KAPLAN et al	Istanbul, Türkiye	More than 12 weeks	Cross-sectional study	Healthcare workers who contracted COVID	62,8% (82)	Haydarpaşa Training and Research Hospital Clinical Researches	aimed to investigate the persistent symptoms of healthcare professionals after COVID-19 disease through a questionnaire and the relationship between persistent symptoms and the demographic and clinical characteristics of patients.	Positive PCR test for COVID	341																	121	77				23							23		27
https://doi.org/10.1016/j.cmi.2021.02.008	Onset, duration and unresolved symptoms, including smell and tastechanges, in mild COVID-19 infection: a cohort study in Israeli patients	2021	Klein et al	Jerusalem, Israel	6 months follow-up	Cross-sectional study	patients with mild COVID-19 in Israel	37,8% (39)	Questionário On0line	To characterize longitudinal symptoms of patients with mild coronavirus disease 2019 (COVID-19) over a 6-month period, to potentially aid in disease management.	mild acute COVID	103																	103					7			7		15
https://doi.org/10.1016/j.ijid.2022.03.053	Thirdofpatientshavegustatorydysfunction9monthsafterSARS-CoV-2infection:theyearsVIDstudy	2022	Klopfenstein et al	France	more than 9 months follow-up	observational	adult inpatients and outpatients (≥ 18 years of age) diagnosed with COVID	65,4% (140)	Nord Franche-Comté Hospital,France	Prevalence of taste dysfunctions in patients with Long COVID	Positive PCR test for COVID	214																	214	64		55		64			62				2
10.1186/s12995-021-00337-9	The impact of Post-COVID-Syndrome onfunctioning–results from a communitysurvey in patients after mild and moderateSARS-CoV-2-infections in Germany	2021	Christina Lemhöfer1*, Christian Sturm2, Dana Loudovici-Krug1, Norman Best1and Christoph Gutenbrunne	Germany	symptoms after 3 months.	Cross-sectional study	Selection of people infected with SARS-CoV-2 who tested positive was carried out by public health departments until the deadline of July 18, 2020.	59,2% (216)	Friedrich Schiller Jena University	Little is known whether and to what extent patients with mild and moderate COVID-19 who did not require hospitalization or intensive care suffer from post-COVID syndrome and how much their quality of life is affected. From a rehabilitation point of view, it is interesting to estimate rehabilitation needs. To answer these questions, a community survey was carried out on patients after mild and mod…		X																X	365	179							16		62
10.1093/ofid/ofab384	Long-Term Coronavirus Disease 2019 Complications in Inpatients and Outpatients: A One-Year Follow-up Cohort Study	2021	Lombardo, M D M et al.	Italy	Considered 3 months after the acute phase in the selection - followed for 1 year.	Cohort	All patients with a confirmed diagnosis of COVID-19, performed by molecular swab and positive polymerase chain reaction for viral ribonucleic acid, were included. All patients were discharged by the monitoring service after clinical stability and after taking 2 negative swabs for SARS-CoV-2 with an interval of 24 hours between them.	54% (163)	COVID19 Operations Center	report the clinical consequences in the population affected by COVID-19, both inpatient and outpatient, 12 months after recovery from the acute illness	The severity of the disease during the acute phase was graded into 7 levels according to Huang et al [ 2 ]: (1) discharge from the emergency room, asymptomatic or with mild symptoms; (2) discharge from the emergency room with symptoms; (3) hospitalized, without need for supplemental oxygen; (4) hospitalized, requiring supplemental oxygen; (5) hospitalized, requiring high-flow nasal cannula, non-i…	For some symptom categories, such as the occurrence of neurological and cognitive impairments, second and third level investigations were planned, including neurological and neurocognitive examination and neurophysiological and neuroradiological tests.																	303. Categorization is done as follows: Severity of the Acute Phase Scale 1: Not hospitalized, asymptomatic = 11 (3.6%) Scale 2: Not hospitalized, symptomatic = 103 (34%) Scale 3: Hospitalized, no need for oxygen = 43 (14%) Scale 4: Hospitalized, requiring oxygen (nasal cannula) = 67 (22%) Scale 5: Hospitalized, requiring oxygen = 71 (23%) Scale 6: Hospitalized, ICU = 8 (2.6%)	Followed for an average of 12 months					Categorizes only anosmia or dysgeusia as 'sensory changes' = 84
10.3390/v13112151.	COVEVOL: Natural evolution at 6 months of COVID-19	2021	Messin	France	Observed after 6 months of COVID.	Observational	patients treated at Nord Franche-Comté Hospital (NFCH). All older patients with a positive PCR for SARS-CoV-2 collected at the NFCH in March 2020 were included.	59,5% (44)	Nord Franche-Comté Hospital (NFCH)	The main objective of this study was to describe the natural course of the disease at 6 months and identify possible factors that favor the resurgence or persistence of symptoms.																			74						21						8		13
10.1016/j.jiac.2022.04.025	Factors associated with development and persistence of post-COVID conditions: A cross-sectional study.	2022	Miyazato et al.	Japan	Followed up >4 weeks, 6 months to 12 months.	Cross-sectional study		50,5% (231)		In this study, we explored the factors involved in the development and persistence of post-COVID conditions in a cohort of patients recovering from COVID-19 at a designated infectious disease hospital in Japan.																			457	120 (at 6 months) and 40 (at 12 months)							16 (after 6 months) and 12 (after 12 months)		35 (after 6 months) and 5 (after 12 months)
10.1016/j.cmi.2021.05.033	Post-COVID-19 symptoms 6 months after acute infection among hospitalized and non-hospitalized patients	2021	Pegehin et al.	Italy	Post-COVID-19 syndrome was defined as symptoms that developed during or after COVID-19, continued for ≥12 weeks, and were not explained by an alternative diagnosis	Cohort	All consecutive adult inpatients and outpatients with COVID-19 seen at Udine Hospital (Italy) from March to May 2020.	53,4% (320)	tertiary university hospital (Udine, Italy, 1,000 beds)	To assess the prevalence and factors associated with post-coronavirus disease 2019 (COVID-19) syndrome 6 months after onset.	The majority of patients were symptomatic (541/596, 90.8%) and had mild (409/541, 75.6%) and moderate (93/541, 17.2%) disease. A total of 157/599 (26.2%) had been hospitalized (23/599; 3.8% in ICU) (table 2), reporting a median hospital stay of 7 days (IQR 3‒11). Post-COVID-19 syndrome according to clinical presentation and onset and microbiological evolution (n = 599)																		596	241							62						62
10.1093/ofid/ofab640	Persistence, Magnitude, and Patterns of Postacute Symptoms and Quality of Life Following Onset of SARS-CoV-2 Infection: Cohort Description and Approaches for Measurement	2022	Peluso et al.	United States	Evaluated >2 weeks, 4 and 8 months	Cohort		44% (79)																					179 participants, of which: 10 were asymptomatic, 125 were symptomatic but not hospitalized and 44 were symptomatic and hospitalized								Week 6 = 6 patients; week 16 = 5 patients; week 32 = 12 patients (considering patients who reported little or a lot of discomfort with symptoms of altered taste/smell, computed in the study table)		Week 6 = 6 patients; week 16 = 5 patients; week 32 = 12 patients (considering patients who reported little or a lot of discomfort with symptoms of altered taste/smell, computed in the study table)
10.1055/s-0041-1739445	Long COVID Oral Cavity Symptoms Based on Selected Clinical Cases.	2021	Rafałowicz et al		at least 6 months after COVID-19 for oral evaluation	Case reports		33,4% (2)		The objective of the study is to present selected cases of the most common symptoms of long COVID in the oral cavity.											X								6 clinical cases
10.1101/2022.06.02.22275932	Distinct smell and taste disorder phenotype of post-acute COVID-19 sequelae	2022	Rass et al.	Austria, Italy	Followed up for 1 year	Cohort		67% (320)																					906								Austria: after 90 days 23% of the 479 still had taste disorders (n= 110). In Italy, after 90 days, of the 427 patients, 21% still had taste dysfunctions (n=89)		Austria: after 90 days 30% of the 479 still had olfactory disorders (n= 144). In Italy, after 90 days, of the 427 patients, 27% still had smell disorders (n=115)
10.1016/j.jinf.2022.02.003	Determinants of persistence of symptoms and impact on physical and mental wellbeing in Long COVID: A prospective cohort study	2022	Righi et al.	Italy	Followed for 9 months	Cohort		45,5% (211)		better define the predictors and impact of symptom persistence among COVID-19 survivors and to identify specific clinical needs following recovery from active SARS-CoV-2 infection																			465 of which: 230 (49%) patients were treated on an outpatient basis, while 235 (51%) patients required hospitalization.	417 accompanied. Loss of 48 patients at 9-month follow-up (10%)				Not just oral, but general: "The persistence of at least one symptom was reported on day 28 by 42% of patients, on week 12 by 31% and on month 9 by 20%"			16 (9 months)				0 (9 months)
10.1186/s12916-021-02003-7	Sequelae, persistent symptomatology and outcomes after COVID-19 hospitalization: the ANCOHVID multicentre 6-month follow-up study	2021	Romero-Duarte et al.	Spain	6-month follow-up after discharge	observational	The study sample consisted of a cohort of patients admitted to selected hospitals in four cities in Andalusia, Spain (Córdoba, Granada, Jaén and Puerto Real) from March 1 to April 15, 2020.	46,3% (369)		identify and quantify the frequency and outcomes associated with the presence of sequelae or persistent symptoms (SPS) during the 6 months after discharge due to COVID-19.		x																	797	509				57			anosmia and dysgeusia computed together = 57 (6 months after hospital discharge)				anosmia and dysgeusia computed together = 57 (6 months after hospital discharge)
10.3390/jcm10225266	Phantosmia, parosmia, and dysgeusia are prolonged and late-onset symptoms of covid-19	2021	Schambeck et al.	Germany	Post-COVID-19 syndrome was defined as symptoms that developed during or after COVID-19, continued for ≥12 weeks, and were not explained by an alternative diagnosis	Cohort	In total, data were obtained from 44 individuals. The cohort included 40 hospital employees who acquired SARS-CoV-2 infection at the Helios Klinikum München West in Germany. In addition, four family members of these healthcare workers infected by SARS-CoV-2 were included. their partners. Participation was voluntary and unpaid.	65,9% (29)		we determined the prevalence and nature of olfactory and taste dysfunction during COVID-19 illness, as well as after an average of 100 and 244 days. Additionally, we provide detailed descriptions of participants' subjective experience of phantosmia, parosmia, and dysgeusia. Antibody levels were tracked throughout the study to investigate possible correlations of immune response and deficiencies i…															PCR		Quantitative and qualitative tests. Objective information was collected with the Sniffin' Sticks Screening 12 test with taste stripes		44		Overall, 30 of 44 (68.2%) participants reported a change in taste or smell (14 quantitative, 6 qualitative, 10 quantitative and qualitative) during acute COVID-19 illness				14 (after 244 days)
10.1007/s40121-021-00484-w	Refining “Long-COVID” by a Prospective Multimodal Evaluation of Patients with Long-Term Symptoms Attributed to SARS-CoV-2 Infection	2021	Scherlinger et al.	France	Post-COVID-19 syndrome was defined as symptoms that developed during or after COVID-19, continued for ≥12 weeks, and were not explained by an alternative diagnosis	Cohort	Thirty-four consecutive patients seeking help for persistent symptoms attributed to COVID-19 contacted our center between June and August 2020; 30 were included in the study.	60% (18)		The aim of our study was to describe the clinical and biological characteristics of post-acute COVID-19 syndrome by performing a multimodal assessment of consecutive patients seeking medical help for persistent symptoms attributed to COVID-19 and to compare its characteristics with COVID-19. convalescent individuals without persistent symptoms. This review also aimed to investigate possible under…															a lateral flow assay that tests the receptor-binding domain (RBD) of the spike protein as an antigenic source (Biosynex BSS IgM/IgG assay); two enzyme-linked immunosorbent assays (ELISA) targeting the RBD (Wantai total antibody assay) and the S1 domain (Euroimmun IgG assay); a third ELISA test for anti-nucleocapsid (anti-N) IgG (Abbott Architect IgG). To explore the T cell response specific to SA…				30						3 (after an average of 152 days)
10.1038/s41591-022-01909-w	Symptoms and risk factors for long COVID in non-hospitalized adults.	2022	Subramanian et al.	United Kingdon	Post-COVID-19 syndrome was defined as symptoms that developed during or after COVID-19, continued for ≥12 weeks, and were not explained by an alternative diagnosis	Cohort		55,2% (268367)	Clinical Practice Research Datalink Aurum	Nosso objetivo foi avaliar sua associação com infecção confirmada por SARS-CoV-2 pelo menos 12 semanas após a infecção em adultos não hospitalizados, em comparação com uma coorte pareada por pontuação de propensão de pacientes sem evidência registrada de infecção por SARS-CoV-2. Também avaliamos associações entre fatores de risco demográficos e clínicos, incluindo comorbidades, com o desenvolvime…																								384			42						153
10.1186/s12879-022-07065-3	Persistent, new-onset symptoms and mental health complaints in Long COVID in a Brazilian cohort of non-hospitalized patients	2022	Titze de Almeida et al.	Brazil	5 to 8 months after the first positive COVID PCR	Cohort	Between September and December 2020, consecutive adult patients clinically diagnosed with COVID-19 and confirmed by nasopharyngeal swab RT-qPCR test, carried out at the 'Central Public Health Laboratory of the Federal District' (LACEN-DF), were invited to participate . All patients who accepted signed an informed consent form.	61% (144)	Hospital Regional de Santa Maria (HRSM) and Hospital de Base do DF (HBDF) in the Federal District, Brazil.	to examine whether acute symptoms of COVID-19 would persist for up to 5 to 8 months in the LC phase in non-hospitalized patients mainly from the center-west of Brazil. This study also assessed whether memory problems reported during CL would be associated with sleep, depressed mood	The cohort consisted predominantly of non-hospitalized patients (n = 201; 86.3%). Among the patients who required hospitalization, 32 (13.7%) were in the COVID-19 hospital ward and only 8 (3.4%) required intensive care in the intensive care unit (ICU).														PCR				236								22				22
10.1183/23120541.00141-2021	Recovery from COVID-19: a sprint or marathon? 24-week follow-up data of online long COVID-19 peer support groups	2021	Vaes et al.	Belgium	Assessment of 3 and 6 months after covid	Longitudinal		82,8% (198)		assess symptoms in these COVID-19 patients up to 6 months after the onset of COVID-19-related symptoms. We hypothesize that patients still suffer from multiple symptoms and report limitations in work productivity, functional status, and quality of life after 6 months of follow-up, but to a lesser extent compared to 3 months after symptom onset.		x																	1005	844 with 1 symptom at least after 3 months											After 3 months = 201 and after 6 months = 190		After 3 and 6 months = 221
10.1016/j.jiph.2023.05.037	Self-reported long COVID-19 symptoms are rare among vaccinated healthcare workers.	2023	AlBahrani S. et al.	Saudi Arabia				70,4% (171)		The present study evaluates the prevalence of post-COVID-19 symptoms among highly vaccinated HCWs at the time of the Omicron wave in Saudi Arabia. In addition, the study adds to previous studies in relation to vaccination as previous studies showed no effect of SARS-CoV-2 immunization (given after SARS-CoV-2 infection) on the number of long-COVID symptoms [9] or studies that were done among non-v…																			243	15							1		0
10.1371/journal.pone.0293023	Clinical profile, prognosis and post COVID-19 syndrome among UNRWA staff in Jordan: A clinical case-series study.	2023	Aldahleh H. et al.	Jordan	> 12 weeks after COVID-19 (WHO).	Clinical case-series.	UNRWA staff in Jordan during the period from September 23,2020 to November 23,2021	60,1% (220)		In our study we focus on the clinical profile of patients during and after the episode among UNRWA staff. At the agency level, identifying the incidence of post COVID-19 syndrome and the medical and psychological needs of affected staff is very important to avoid their suffering and to ensure that work continues smoothly without interruption.																			366	261							33		35
10.1371/journal.pone.0278825	Characteristics and predictors of Long COVID among diagnosed cases of COVID-19	2022	Arjun MC. et al.	India	after 6 months			40,9% (199)		It is pertinent that we undertake a study to measure the burden, the characteristics, and the predictors of long COVID in India to bring much-needed insight into this condition.																			371	34							0 (at 6 months)		1 (at 6 months)
10.3201/eid2905.221349	Case-Control Study of Long COVID, Sapporo, Japan.	2023	Asakura T et al.	Japan	The WHO consensus definition states that “post–COVID-19 condition occurs in individuals with a history of probable or confirmed SARS-CoV-2 infection, usually 3 months from the onset of COVID-19, with symptoms that last for at least 2 months and cannot be explained by an alternative diagnosis”	Case–Control	Sapporo, Japan.	58,6% (2166)		Clarify the clinical features and long-lasting manifestations of SARS-CoV-2 infection, we conducted a large case–control cohort study in Sapporo, Japan, during the beginning of the first Omicron wave in February 2022. We analyzed cross-sectional baseline data to distinguish COVID-19–related long-term symptoms from non–COVID-19 symptoms by setting controls and using the WHO definition of post–COVI…																			n = 8018 (4328 case-patients; 3690 controls)												AGEUSIA: 4-6 months= 152; 7-9 months= 173; 10-12 months= 80; 13-18 months= 51		ANOSMIA: 4-6 months= 199; 7-9 months= 270; 10-12 months= 110; 13-18 months= 76
10.1097/PR9.0000000000000990	Transient hypoalgesia after COVID-19 infection	2022	Becker J et al.	Germany	Upon clinical examination 7 months after the infection	Case-report	A 48-year-old male patient presented to the Interdisciplinary Pain Centre of the University Hospital Wuerzburg, Germany, in November 2020	0% (0)		We describe a patient with parainfectious/postinfectious loss of taste/smell and transient reduced pain sensation after SARS-CoV2 infection and present full workup to assess C-fiber function.	Outpatient			A cranial magnetic resonance imaging performed in October 2020 because of persistent anosmia and ageusia did not reveal any intracranial pathology. Routine blood analysis was within laboratory ranges except for elevated lipids. Nerve conduction studies of the right tibial and sural nerves gave normal results, thus excluding a large-fiber neuropathy.															1						1						1		1
10.3389/fimmu.2022.1038227	Determinants of long COVID among adults hospitalized for SARS-CoV-2 infection: A prospective cohort study	2022	Bellan M. et al.	Italy	National Institute for Health and Care Excellence . COVID-19 rapid guideline: managing the long-term effects of COVID-19 NICE guideline (2020).	Cohort	One year after hospital discharge	38,6% (83)		In the present paper, we aimed to evaluate the role of potentially relevant pathogenetic mechanisms in the development of long COVID: more specifically, we evaluated the potential role of residual organ damage, persistent inflammation and psychological impact. This is a novel and multidisciplinary approach allowing us to better verify the relative contribution of these pathogenetic mechanisms to …	During hospital stay, 44 patients did not require oxygen supplementation (17.8%), 87 received oxygen through nasal cannula or Venturi mask (35.2%), 104 underwent non-invasive ventilation (42.1%) and, finally, 12 (4.9%) were mechanically ventilated. 18 (7.3%) were admitted to an intensive care unit, where they stayed for a median of 7.5 [5.0-20.0] days.																		324	122 (após 1 ano)							17						24
10.1007/s15010-023-02028-5	The impact of early therapies for COVID-19 on death, hospitalization and persisting symptoms: a retrospective study.	2023	Bertuccio P. et al.	Italy	3 months after the onset of SARS-CoV-2 infection.	Retrospective observational		48,4% (314)		The aim of our study is to assess early therapies effectiveness in preventing hospitalization, death and long COVID at 3 months after SARS-CoV-2 infection onset.	Outpatient																		323								Ageusia and dysgeusia = 24						11
10.1001/jamaoto.2021.3993	Comprehensive Chemosensory Psychophysical Evaluation of Self-reported Gustatory Dysfunction in Patients With Long-term COVID-19: A Cross-sectional Study.	2022b	Boscolo-Rizzo P. et al.	Italy	The psychophysical evaluation was performed a median (range) of 226 (94-439) days after illness onset.	Cross-sectional		76,2% (80)		This cross-sectional study evaluates self-reported gustatory dysfunction in patients with long-term COVID-19.																			105	105												30
10.1002/alr.23148	Psychophysical assessment of olfactory and gustatory function in post-mild COVID-19 patients: A matched case-control study with 2-year follow-up.	2023a	Boscolo-Rizzo P. et al.	Italy	The 1-year and 2-year psychophysical assessments of the olfactory and gustatory function took place after a median of 409 days (range, 366–461 days) and 765 days (range, 739–800 days) from the first SARS-CoV-2 positive swab, respectively.	Case-control		59,1% (55)		The aim of the present investigation was to estimate the prevalence of altered sense of smell and taste 2 years after mildly symptomatic SARS-CoV-2 infection through a comprehensive psychophysical evaluation, while considering the background of chemosensory dysfunction in population that never had COVID-19.			Self-reported olfactory and gustatory dysfunction was assessed by 22-item Sino-Nasal-Outcome Test (SNOT-22), item “Sense of smell or taste.” Psychophysical orthonasal and retronasal olfactory function and gustatory performance were estimated using the extended Sniffin’ Sticks test battery, 20 powdered tasteless aromas, and taste strips test, respectively. Nasal trigeminal sensitivity was assessed…																93 case patients; 93 controls						62 (in 1 year); 18 (in 2 years)
10.1016/j.amjoto.2023.103944	Recovery from olfactory and gustatory dysfunction following COVID-19 acquired during Omicron BA.1 wave in Italy.	2023b	Boscolo-Rizzo P. et al.	Italy	After 6 months, Omicron variant.	Prospective		55,4% (163)		The aim of the present study was to estimate the prevalence and the recovery rate of self-reported chemosensory dysfunction at the 6-month follow-up in the same cohort of patients.			Severity of alteration of sense of smell or taste (SNOT-22): 0=None (n= 290); 2 = Mild/slight (n= 2); 3 = Moderate (n=1); 4= Severe (n=1)																294						3		0		1
10.1159/000525861	COVID-19-Related Quantitative and Qualitative Olfactory and Gustatory Dysfunction: Long-Term Prevalence and Recovery Rate.	2022c	Boscolo-Rizzo P. et al.	Italy	World Health Organization recommendation	Prospective observational		62,5% (158)		The aim of the present study was to both estimate the 24-month prevalence and recovery rate of self-reported quantitative olfactory and gustatory dysfunction and the rate of long-term qualitative impairment in the same series of subjects with previous mild-tomoderate symptomatic COVID-19.			n= 174 (SNOT-22 >0)																253								Reported an altered sense of smell or taste = 174. At 12 months n = 53; at 24 months n=36
10.3892/mi.2023.83	New-onset non-motor symptoms in patients with Parkinson's disease and post-COVID-19 syndrome: A prospective cross-sectional study	2023	Bougea A. et al.	Greece	> 12 weeks. Assessed at 6 months	Prospective cross-sectional		52,6% (20)	251 Air Force General Hospital (Athens, Greece) and the Rhodes General Hospital (Rhodes, Greece)	The main aim of the present study was to compare the long-term incidence of clinical outcomes between patients with PD (PWP) and PCS, and those without PCS at a 6-month follow-up.	Hospitalized and outpatient.																		38								25						28
10.1016/j.ijid.2022.11.009	Post-acute symptoms 3-15 months after COVID-19 among unvaccinated and vaccinated individuals with a breakthrough infection.	2023	Brunvoll SH. et al.	Norway	3-15 months after a positive test in SARS-CoV-2	Cohort		71,3% (1013)		We aimed to describe post-acute sequelae of SARS-CoV-2 infection (PASC) related symptoms 3-15 months after a positive test in SARS-CoV-2 unvaccinated and vaccinated participants with a breakthrough infection.																			Vaccinated n= 360; Not vaccinated n = 1060.						Vaccinated n= 62; Not vaccinated n = 151.
10.1093/chemse/bjac010	Persisting chemosensory impairments in 366 healthcare workers following COVID-19: an 11-month follow-up.	2022	Bussiere N. et al.	Quebec	11 months		Healthcare workers	84,7% (310(		We had three specific objectives for this study: first, we aimed to determine the percentage of individuals who experience OD, GD, or TD 11 months after COVID-19. To do so, we used three different approaches to grasp different aspects of chemosensory dysfunction. Specifically, we assessed (a) the proportion of participants who indicated chemosensory sensitivity below levels prior to the infection…																			366								20 (much worse) and 82 (bit worse) = 102		50 (much worse) and 68 (bit worse) = 118
10.1186/s13256-022-03519-z	Conservative treatment with mouthwashes followed by tongue photo biomodulation therapy in Covid-19: a case report.	2023	Chaughtai S. et al.	EUA	6 months	Case report	She had fatigue and shortness of breath on ambulation. Ten days after her initial symptoms, she developed an urticarial rash on her abdomen, legs, and hands. The rash was transient and reappeared twice before disappearing. The rash only lasted hours on each occasion. The patient has no past medical history and takes no medications. She does not drink alcohol, smoke cigarettes, or use drugs. She i…	100% (1)																					1	1	1						1										Over the next 6 months, she had multiple flares of tongue sensitivity and visually active tongue lesions about every 3 weeks, and she was prescribed dexamethasone 0.5mg/5mL to be swished and spit four times daily for 10 days. However, she did not achieve complete resolution of her tongue lesions. Six months after developing COVID tongue, she underwent three treatments of photobiomodulation therap…
10.3390/v14081763	Persisting Smell and Taste Disorders in Patients Who Recovered from SARS-CoV-2 Virus Infection-Data from the Polish PoLoCOV-CVD Study.	2022	Chudzik M. et al.	Poland	>3 months	Longitudinal		32,65% (32)	The study included 2218 patients (808 women and 1410 men) with a history of COVID-19 (resolution of acute clinical symptoms—at least 14 days after last symptoms) who were part of the PoLoCOV-CVD (Polish Long-COVID Cardiovascular) study based on the analysis of data obtained from the STOP-COVID registry (study identifier: ClinicalTrials.gov—NCT05018052)	Therefore, this study aimed to analyse the prevalence of self-reported smell and/or taste disorders among a group of convalescent patients and to identify risk factors for the disease.	Included both patients who received hospital treatment and those who received outpatient treatment																		2218						98
10.3389/fmed.2022.834887	Prevalence of Long COVID-19 Symptoms After Hospital Discharge in Frail and Robust Patients	2022	Damanti S. et al.	Italy	A 6-month follow-up was considered.	Cohort	patients aged 65 years or older were hospitalized at the San Raffaele Hospital for SARS-CoV-2 pneumonia	40,3% (143)		We analyzed whether the prevalence of the PASC symptoms was different between frail and robust patients, after hospital discharge, following COVID-19 pneumonia. Moreover, we assessed the association between frailty and the PASC manifestations at 1-, 3-, and 6-month follow-ups after hospital discharge, through regression analyses. Finally, we analyzed the variations of the frailty status over time…	Frailty was measured with the frailty index (FI) created by using the criteria proposed by Searle et al. The variables used to generate the FI encompass comorbidities, baseline assessment data, and blood test results.																		Frail n= 28; Robust n= 148								Frail n= 0; Robust n= 1						Frail n= 0; Robust n= 1
10.1007/s11606-021-07242-1	Post‑COVID‑19 Syndrome in Outpatients: a Cohort Study.	2022	Desgranges F. et al.	Switzerland	More than 3 months	Cohort		62% (261)	Lausanne University Hospital’s electronic database “regCOVID” using the REDCap® platform (Research Electronic Data Capture v8.5.24, Vanderbilt University, Tennessee, USA)	We aimed to compare the prevalence of symptoms persistent for more than 3 months between SARS-CoV-2 PCR-confirmed (COVID-positive) and PCR-negative (COVID-negative) patients in outpatient clinics, and to identify predictors of persistent symptoms in COVID-positive.																			418	223					>3 to 5 months n = 64 (total number of participants during the period = 190). >5 to 7 months n = 22 (total number of participants during the period = 102). >7 to 10 months n= 21 (total number of participants during the period = 126).
10.3121/cmr.2023.1821	A Cross-Sectional Study of the Physical and Mental Well-Being of Long COVID Patients in Aruba	2023	Duwel V. et al.	Aruba - Kingdom of the Netherlands	Months since covid-19 infection: 3 months (n=13); 6 months (n=30); 12 months (n=100); 18 months (n=79).	Cohort		47% (104)		The purpose of this study was to investigate the pattern and prevalence of persistent PCS symptoms among adults hospitalized with the SARS-COV-2 virus in the primary health care facility of Aruba, Dr. Horacio E. Oduber Hospital (HOH). Additionally we wanted to explore the associated risk factors in these patients, which could potentially explain the persistence of these symptoms. This article rep…	Hospitalized																		Total = 222. Months since covid-19 infection: 3 months (n=13); 6 months (n=30); 12 months (n=100); 18 months (n=79).	At 3 months n=1 (total evaluated = 13); 6 months n= 2 (total evaluated = 30); 12 months n= 31 (total evaluated = 100); 18 months n= 28 (total evaluated =79).					At 3 months n=1 (total evaluated = 13); 6 months n= 0 (total evaluated = 30); 12 months n= 3 (total evaluated = 100); 18 months n= 7 (total evaluated =79).
10.1101/2023.06.22.23291768	Prevalence of Post COVID-19 Condition among healthcare workers: self-reported online survey in four African countries	2023	Elnadi H. et al.	Cameroon, Egypt, Nigeria and Somalia	WHO	Cross-sectional	Health professionals African countries	55,8% (394)		We determined the prevalence of PCC based on the WHO case definition and assessed variables associated with a higher prevalence of PCC in these countries using univariable and multivariable logistic regression analyses.																			713												41		59
10.3138/jammi-2022-0013	Prevalence and predictors of persistent post-COVID-19 symptoms	2022	Estrada-Codecido J. et al.	Canada	90-day assessment	Cohort	This is a retrospective cohort study of all consecutive patients included in the COVID-19 Expansion to Outpatients (COVIDEO) program at Sunnybrook Health Science Centre (SHSC), from March 2020 to October 2020. SHSC is a 678-bed tertiary-care teaching hospital in Toronto, Ontario, Canada.	51,7% (514)		Therefore, we conducted a cohort study to describe the prevalence and nature of COVID-19 symptoms 90 days post-infection, across the full spectrum of illness severity and to evaluate predictors of persistent constitutional, upper respiratory, lower respiratory, rheumatologic, neurologic, gastrointestinal, and psychiatric symptoms.	In outpatient and inpatient settings																		Inpatients n = 140. Outpatients n= 326								Inpatients n = 4. Outpatients n= 12						Inpatients n =10. Outpatients n= 18
10.1016/j.jinf.2021.12.005	Post-sequelae one year after hospital discharge among older COVID-19 patients: A multi-center prospective cohort study.	2022	Fang X. et al.	China	one year	Cohort	Older COVID-19 patients (age ≥ 60) who were discharged from Huoshenshan Hospital and Taikang-Tongji Hospital (both in Wuhan, China) between Feb 12 and Apr 10, 2020.8 All discharged patients met the uniform discharge criteria of the World Health Organization interim guidance	52,1% (642)		Here we systematically evaluated the post-sequelae one year after hospital discharge among older COVID-19 patients in a multi-center prospective cohort study, we also explored the risk factors of post-sequelae and CAT scoring one year after hospital discharge among older COVID-19 patients.	A total of 438 (35.5%) patients were categorized as severe. The median duration of hospital stay was 15.0 (10.0–22.0) days and the median time from discharge to follow-up was 363.0 (357.0–371.0) days.																		1233	843 (one year after hospital discharge)							13 (one year after hospital discharge)		10 (one year after hospital discharge)
10.14814/phy2.15391	Muscle fatigability and post-acute COVID-19 syndrome: A case study.	2022	Fanous J. et al.	Canada	Time of data collection for the post‐COVID‐19 results (12 months post‐acute infection)	Case report	Although, the patient did not require hospitalization for the acute phase, qualitatively he reported severe illness including intense general fatigue, high fever, muscle aches, and shortness of breath which led to being bedridden for 6 days after testing positive with a polymerase chain reaction (PCR) test for the COVID‐19 virus. Furthermore, at the time of data collection for the post‐COVID‐19 r…	0% (0)																											The participant reported having severe symptoms during his infection and was almost admitted to the hospital. He experienced anosmia (loss of smell) and ageusia (loss of taste) during and post‐acute infection, which continues to persist with minimal improvement more than 12 months later.
10.3390/jcm12134391	Prevalence of Self-Reported Anosmia and Ageusia in Elderly Patients Who Had Been Previously Hospitalized by SARS-CoV-2: The LONG-COVID-EXP Multicenter Study	2023	Fernández-de-las-Peñas C. et al.	Spain	Follow-up up to 18 months	Cohort		45,6% (578)		Understanding the longitudinal trajectory of post-COVID anosmia and ageusia could have significant implications in early diagnosis of COVID-19, triaging of patients at emergency departments, and management of individuals with long-COVID. We present the complete follow-up analysis of the LONG-COVID-EXP study by using exponential bar plots for visualizing the evolution of ageusia and anosmia from t…																			T1 (6months) n= 1969; T2 (12 months) n= 1593; T3 (18 months) n= 1266												T1 (6months) n= 38; T2 (12 months) n= 25; T3 (18 months) n= 17		T1 (6months) n= 56; T2 (12 months) n= 41; T3 (18 months) n= 42
10.3390/vaccines10091481	Differences in Long-COVID Symptoms between Vaccinated and Non-Vaccinated (BNT162b2 Vaccine) Hospitalized COVID-19 Survivors Infected with the Delta Variant	2022c	Fernández-de-las-Peñas C. et al.	Spain	Evaluated 6 months after acute infection	Cohort		54,7% (110)																					Vaccinated (n = 109) Non-Vaccinated (n = 92)												Vaccinated = 6 Non-Vaccinated = 4		Vaccinated n = 9 Non-Vaccinated n=3
10.1016/j.ijid.2022.01.007	Symptoms Experienced at the Acute Phase of SARS-CoV-2 Infection as Risk Factor of Long-term Post-COVID Symptoms: The LONG-COVID-EXP-CM Multicenter Study	2022d	Fernández-de-las-Peñas C. et al.	Spain	Participants were assessed 8.4 months after hospital discharge.	Cross-sectional		46,5% (915)		This multicenter study investigated clinical risk factors associated with the number of long-term symptoms after COVID.	Hospitalized																		1969												53		80
10.1111/ene.15324	One-year cognitive follow-up of COVID-19 hospitalized patients	2022	Ferrucci R. et al.	Italy	Neuropsychological assessments at 5 months and at 12 months from hospital discharge were conducted.	Cohort	Seventy‐six patients (age [mean ± SD] 56.24 ± 12.08, 56 males) who had been hospitalized for COVID‐19 between February and April 2020 in the ASST Santi Paolo E Carlo University Hospitals in Milan, Italy, were recruited. Patients were included if they had been hospitalized for COVID‐19, were aged between 18 and 75 and were not diagnosed with cognitive impairment before COVID‐19.	27,1% (35)		The primary aim was to assess cognitive function at 1 year from hospital discharge, compared to 5 months. A secondary aim was to evaluate associations with clinical factors (e.g., respiratory distress, inflammation, smell/taste alterations).	Hospitalized																		T1 ( N = 76). T2 ( N = 53)								Hyposmia T1 ( N = 33). T2 ( N = 5). Dysgeusia T1 ( N = 36). T2 ( N = 7)
10.1016/j.puhe.2023.05.011	Physical activity and long COVID: findings from the Prospective Study About Mental and Physical Health in Adults cohort.	2023	Feter N. et al.	Brazil	3 to 6 months			75,1% (178)																					237						66
10.1177/00034894221138485	Chemosensory Dysfunction 3-Months After COVID-19, Medications and Factors Associated with Complete Recovery.	2022	Fornazieri MA. et al.	Brazil	3 months	Cohort		46,6% (34)		In this study, we examined the prevalence of smell, taste, and chemesthetic disorders in patients with confirmed COVID-19 during its acute infection phase and 1 and 3 months later. We examined whether the degree of dysfunction noted at these time periods was related to age, sex, race, education, disease severity, and smoking behavior, as well as anticoagulant, antihypertensive, and diabetic medic…	who had a mild and critical acute phase							Olfaction was tested using the Portuguese language version of the University of Pennsylvania Smell Identification Test (UPSIT®).									Taste was measured using the Global Gustatory Test (GGT).		73 (acompanhados aos 3 meses), sendo 187 no estudo inicial								6		40
10.3390/nu14153027	Effects of Rehabilitation on Long-COVID-19 Patient’s Autonomy, Symptoms and Nutritional Observance	2022	Ghanem J. et al.	France	6 months	Coorte	admitted as inpatients to the Mulhouse Rehabilitation Center (CRM) and who then returned home.	32% (12)	Telephone questionare	The aim of this study was to simul taneously investigate the long-term evolution of autonomy, malnutrition and long-lasting symptoms in people infected with COVID-19 and hospitalized in the ICU	inpatients to the Mulhouse Rehabilitation Center	-																	37												3		1
10.1093/ofid/ofad277	Long COVID Clinical Phenotypes up to 6 Months After Infection Identified by Latent Class Analysis of Self-Reported Symptoms	2023	Gottlieb et al.,	USA	> 6 months	longitudinally	maiores de 18 anos com PCR +	64,9% (3380)	online	Using latent class analysis (LCA) modeling, we sought to identify whether specific phenotypes of COVID-19 were present 3 months and 6 months post-infection.	all	x																	5963	4152	549			95		95
10.1016/j.jns.2022.120315	Neurological long-COVID in the outpatient clinic: Two subtypes, two courses.	2022	Grisanti, et.al	italy	> 3mnths	longitudinal	all patients with PCR on naso-pharyngeal swab, even in asymptomatic patients at onset.	50% (1909)			clinic	x																	3818	508				86	86
10.1007/s00106-021-01129-7	High prevalence of long-term olfactory dysfunction confirmed by olfactory testing after a community COVID-19 outbreak.	2022	Gudziol	Alemanhã	>4months	cohort	oNAN study cohort (Covid-19 Outbreak in Neustadt-am-Rennsteig)	38% (16)	Neustadt-am-Rennsteig, a village in Thuringia, Germany	this study aimed to investigate the prevalence of smell and taste dysfunction in individuals from the CoNAN study (Covid-19 Outbreak in Neustadt-am-Rennsteig [11]) who recovered from SARS-CoV‑2 infection occurring 4 months earlier. Furthermore, we aimed to assess the reliability of participants’ self-rating of olfactory function (SOF) and of gustatory function (SGF) s after SARS-CoV‑2 infection i…	all																												26 (reduzida18, anosmia 8)			4 hipogeusia
10.1371/journal.pone.0289245	Post-COVID care delivery: The experience from an Irish tertiary centre’s post-COVID clinic	2023	Heeney et al.,	irlanda	95 days	lomgitudinal	Mater Misericordiae University Hospital (MMUH)	66% (204)	Mater Misericordiae University Hospital (MMUH)	The purpose of this study was to determine the clinical characteristics of patients who attended the post-COVID clinic in our hospital and the long-term effects of their SARS-CoV-2 infection, as well as exploring some of the risk factors for developing the condition and the appropriateness of the triage system employed. We also aim to describe the operations and outcomes of this new clinic which …	all	x																	311	62				27	27
10.1371/journal.pone.0265686	Persisting olfactory dysfunction in post-COVID-19 is associated with gustatory impairment: Results from chemosensitive testing eight months after the acute infection.	2022	Constantin A. Hintschich	alemanha	More than 8 months	trasnversal	Institute of Clinical Microbiology and Hygiene of Regensburg University Hospital	55% (167)	Institute of Clinical Microbiology and Hygiene of Regensburg University Hospital	we assessed olfactory and gustatory function eight months after acute COVID-19 both through self-report and psychophysical tests, in order to quantify the prevalence of hyposmia and hypogeusia in post-COVID-19 condition.	all	sim			303														303					151								97	57
10.1038/s41598-022-25398-6	A cross-sectional, multicenter survey of the prevalence and risk factors for Long COVID.	2022	Imoto., et al	Japan	1 year	Cross-sectional		42,8% (122)	questionnaires and electronic medical records of COVID 19 patients who were diagnosed or hospitalized at five facilities in Japan	discussed the real-world effects of long-term COVID-19 sequelae to help communities take the appropriate protective measures.	. All patients diagnosed with SARS-CoV-2 infec tion (	-																	285								54						50
10.3390/jcm11247413	Prevalence and Persistence of Symptoms in Adult COVID-19 Survivors 3 and 18 Months after Discharge from Hospital or Corona Hotels	2022	Kalak et al.,	Jerusalem, Israel	3 and 18 months	cohort	Shaare Zedek Medical Center (SZMC) in Jerusalem,	50% (83)	Shaare Zedek Medical Center (SZMC) in Jerusalem,		e sought to characterize the prevalence and persistence of symptoms associated with COVID-19 infection in a cohort of patients seen in the medium (3 months) and long term (18 months) after discharge from hospital or Corona hotels. Our objective was to examine the temporal course of symptoms from onset to 18 months after hospital discharge.	X																	166												3 months = 10; 18 months = 0		3 months = 9; 18 months = 0
10.3390/ijerph20176678	Factors Associated with Long COVID-19 in a French Multicentric Prospective Cohort Study.	2023	Khanafer et al	France	12 months	Case-control	Laboratory-confirmed COVID-19 patients who had been previously enrolled in the NOSO-COR cohort stud	40,2% (76)	(Hospices Civils de Lyon, Lyon, France	The objectives of this study were (1) to report the prevalence of persistent clinical symptoms 6–12 months after the first episode of COVID-19 and (2) to identify potential factors at admission associated with the occurrence of long COVID in patients hospitalized in four French university hospitals.	PCR positive	-																	178												5		8
10.3349/ymj.2022.63.6.499	One Year Follow-Up of COVID-19 Related Symptoms and Patient Quality of Life: A Prospective Cohort Study	2022	Kim Y., et al	Korea	12 months	Coorte	Adult patients diag nosed with COVID-19 by real-time reverse transcription poly merase chain reaction	64,3% (83)	Kyungpook National Univer sity Hospital	purpose of this study was to investigate the impact of long-term consequences of COVID-19 on Korean patients to determine the characteristics of persistent symp toms, quality of life, lifestyle, and mental health.	COVID-19 cases	-																	170												3		4
10.3390/ijerph20010848	Prevalence and Associated Factors of Post-COVID-19 Syndrome in a Brazilian Cohort after 3 and 6 Months of Hospital Discharge	2023	Lapa J. et al.	Brazil	3 and 6 months	Cohort	patients who were hospitalized with moder ate or severe COVID-19	48,2% (195)	referral public hospital in Brasília, Federal District, Brazi	To evaluate the frequency and factors associated with the Post-COVID-19 Syndrome (PCS) in COVID-19 survivors after 3 and 6 months of hospital discharge;	positive nasopharyngeal swab RT-qPCR for COVID-19	-																	400												3m = 31/ 6m = 23		3m = 33/ 6m = 20
10.1038/s41598-022-24307-1	Self-reported symptom severity, general health, and impairment in post-acute phases of COVID-19: retrospective cohort study of Swedish public employees.	2022	Larsson S. et al.	Sweden	>12 weeks			83,3% (1320)		With the aim to examine the long-term excess in symptom severity and functional impairment following COVID-19, we designed a study where public employees included in an extensive PCR testing program, irrespective of SARS-CoV-2 positivity, were invited to complete an online survey with questions on current symptoms, general health and functional impairment.																			1584						Partial/subjetive = 472; complete/measured = 79
10.1080/23744235.2021.1965210	Women report more symptoms and impaired quality of life: a survey of Finnish COVID-19 survivors	2022	Lindahl A. et al.	Finland	6 months	Cohort		46,5% (47)		Our aim was to evaluate subjective symptoms and quality of life in Finnish hospitalized COVID-19 patients at six months follow-up.	The mean duration of hospital treatment was 15 d.																		101 (54 homens; 47 mulheres)						15 homens; 16 mulheres. total = 31
10.1136/bmjopen-2023-072726	Classification of post COVID-19 condition symptoms: a longitudinal study in the Belgian population.	2023	Nayani, Sarah	Belgica	More than 3 months	Coorte	Participants were Belgian adults with a recent SARS-­CoV-­2 infection and were recruited when called up for contact tracing.	63,9% (1942)	National study in Belgium.	This study aimed to assess the distribution, classification of symptoms and associated factors of PCC in adults.	-	-																	3039	1531											104		143			12
10.3389/fmed.2022.794550	Long-Term Persistence of Olfactory and Gustatory Disorders in COVID-19 Patients.	2022	Nguyen, Nhu Ngoc	França	6 months	Coorte	After being discharged from the hospital, patients with smell and/or taste disorders were contacted for a telephone interview	54,4% (2033)	Mairselle, France	This study aims to estimate the proportion and risk factors for smell and/or taste disorders at the onset of symptoms and their persistence after more than 6 months of follow-up in COVID-19 patients.	Smell and/or taste disorders	-																	605								103		136
10.3389/fneur.2023.1150096	Brain fog in long COVID limits function and health status, independently of hospital severity and preexisting conditions	2023	Nordvig, A S	USA	1 year	Coorte	. Our study sample (n = 530) was the subset of living patients who were successfully contacted by telephone	44,5% (235)	Weill Cornell Medicine	we aimed to understand the prevalence of BF and to clarify the factors associated with BF, including initial COVID severity	living patients who were successfully contacted by telephone for one-year follow-up after ED visit and/or hospital admission for PCR-confirmed acute COVID-19 and responded to the question, “At this time, do you still experience any symptoms that you think are due to COVID?”																		530						40
10.5867/medwave.2022.09.2581	Epidemiological and clinical characteristics of survivors of SARS-COV-2 infection: A descriptive study.	2022	Olavegogeascoechea, Pablo A	Argentina	12 semanas	TRansversal	PAcientes com teste para COVID-19 positivo	72,8% (1353)	Questionario on-line	The objectives of the study were to know the epidemiological and clinical characteristics of survivors of infection by SARS-CoV-2 in a region of Argentina, and determine the differences between gender, age groups, year of infection, evolution time since diagnosis.		-																	1539								240		363
10.1093/ofid/ofad471	Prevalence of Long-term Symptoms Varies When Using Different Post-COVID-19 Definitions in Positively and Negatively Tested Adults: The PRIME Post-COVID Study	2023	Pagen, D M E	Netherlands	Like WHO	Transversal	população com pcr positivo e negativo, convidade via email para participar	59,8% (4432)	Questionário on-line	. We aimed to estimate post-COVID-19 condition prevalence using 6 definitions.	teste pcr positivo	-																	2322								424		640
10.1002/ana.26649	Neurologic Manifestations of Long COVID Differ Based on Acute COVID-19 Severity.	2023	Perez Giraldo	United States	More than 6 months	Cross - Sectional	Any test to COVID-19 positive	65% (387)	the Neuro-COVID-19 clinic of Northwestern Memorial Hos- pital, in Chicago, Illinois,	evaluate prospectively the neurologic symptoms, cognitive dysfunction, and quality of life in post-hospitalization Neuro-PASC (PNP) and non-hospitalized Neuro-PASC (NNP) patients.	patients complaining of any type of neurologic manifesta- tions associated with SARS-COV-2 infection																		600								327						334
10.3390/ijerph19126983	Long-Term Effects of COVID-19 on Workers in Health and Social Services in Germany	2022	Peters, C	Germany	More than 9 months	cross-sectional	Employees who are insured by the BGW with a suspected occupational COVID-19 infection	73,5% (385)	BGW is an accident insurance company for non-governmental health and welfare institutions in Germany.	The aim of the study was to assess the frequency and duration of infection, the identification of risk factors for persistent symptoms and the impact of COVID-19 on health-related quality of life. This paper presents the results of the baseline survey	infection that was confirmed by polymerase chain reaction (PCR) testing and/or the presence of symptoms.	-																	1406						535
10.4103/injr.injr_118_22	Long COVID in patients with rheumatologic disease: A single center observational study	2022	Quinones-Moya, H	México	3 months	transversal	all the patients who had the diagnosis of rheumatological diseases who attended our hospital	76,5% (49)	hospital “Centro Médico Nacional Siglo XXI”	evaluate the long-term effect of COVID-19 on patients with rheumatological diseases.	have a diagnosis of some established rheumatic disease, have had a confirmed symptomatic infection of SARS-CoV-2 by any laboratory test	-																	64								11		11
10.1016/j.micpath.2022.105618	Characterization of long COVID-19 manifestations and its associated factors: A prospective cohort study from Iran	2022	Sadat Larijani, M	Iran	24 weeks or more	Cross sectional	health care workers (and/or their relatives)	46,1% (117)	of Pasteur Institute of Iran	The aim of this study was to evaluate the incidence of post-acute COVID-19 syndrome and to identify the associated risk factors as well as to compare new and persistent symptoms at different post-acute phases.	Teste positivo pra COVID	-																	254	12 - 24 Weeks=82 / >24 weeks=54											12-24W=6 / >24W=3		12-24w=10 / >24w=7
10.3390/jcm11051309	Serial Changes of Long COVID Symptoms and Clinical Utility of Serum Antibody Titers for Evaluation of Long COVID	2022	Sakurada, Y	Japan	3 months	Cross sectional	65 patients whovisited our CAC due to long COVID	55,4% (36)	aftercare clinic (CAC) in Okayama University Hospital (Japan).	we analyzed follow-up data over a 3-month period for patients with long COVID whovisited our clinic, in order to determine how each of the sequelae deteriorated or improved	Pacientes com sintomas de covid longa	-																	65								19
10.1017/ice.2021.401	Postacute coronavirus disease 2019 (COVID-19) syndrome in maxillofacial surgeons after initial infection: A Brazilian experience.	2021	Santana	Brasil	6 and 12 months	Serie de Casos - Carta ao Editor	maxillofacial surgeons	10% (2)	Brazilian public center	report a case series of post-acute COVID-19 syndrome in maxillo facial surgeons of a Brazilian public center and highlight the need for clinical follow-up of these professionals.	individuals tested positive for SARS-CoV-2	-																	15								6m - 4 / 12m - 1				6m - 2 / 12m - 0		6m - 6 / 12m - 1
10.1007/s10266-023-00797-x	Association between periodontal diseases and COVID-19 infection: a case-control study with a longitudinal arm	2023	Sari, A	Turquia	3 - 6 months	case–control	40 patients who had COVID-19 (test) and 40 indi viduals (controls) who did not have COVID-19	52,5% (21)	Faculty of Dentistry at Hatay Mustafa Kemal University, Hatay, Turkey	The aim of this study is to evaluate a potential association between periodontal disease and COVID-19	individuals tested positive for SARS-CoV-2	-																	40
10.3390/life12101556	Two-Year Follow-Up on Chemosensory Dysfunction and Adaptive Immune Response after Infection with SARS-CoV-2 in a Cohort of 44 Healthcare Workers	2022	Schambeck, S	Alemanha	100 days / 244days / 721 days	Coorte	The cohort included 40 hospital employees, who acquired the first PCR-confirmed SARS-CoV-2 infection	65,9% (29)	at Helios Clinic Munich West in 2020	An tibody levels and CD8+ T-cell response were measured to investigate possible correlations between immune response and alterations in taste and smell.	All participants completed the initial substudy on olfactory and gustatory function after the first infection with SARS-CoV-2	-																	44						100 days /244 days / 721 days	11 / 14 / 12
10.1016/j.idnow.2022.02.005	Long COVID-19 symptoms: Clinical characteristics and recovery rate among non-severe outpatients over a six-month follow-up	2022	Seang, S	France	6 months	Coorte	adults ≥18 years of age complaining of persistent post viral symptoms following clinical suspicion of COVID-19	79% (49)	Pitié-Salpêtrière Hospital (Paris, France)	describe persistent symptoms in long COVID-19 non-severe outpatients and report the 6-month clinical recovery	non-severe long COVID-19 patient	-																	39						6
10.3390/v15102100	Long-Term Follow-Up of COVID-19 Convalescents—Immune Response Associated with Reinfection Rate and Symptoms	2023	Seller, A	Suiça	2,5 years	Coorte	convalescentvolunteersafterasymptomaticandmild ormoderatesymptomaticSARS-CoV-2infectionaccordingtoWHOcriteria	52% (57)	eUniversityHospitalTübingeni	analyzedtheoccurrenceofdifferentpost-infectioussymptoms(2.5years afterthefirstpositivePCRresult),aswellasreinfectionrates,vaccinationstatus,andthe associationwiththehumoralandcellularimmuneresponseagainstSARS-CoV-2,which hadbeenassessedshortlyafterthefirstinfection	convalescentvolunteersafterasymptomaticandmild ormoderatesymptomaticSARS-CoV-2	-																	110						14
10.1007/s40200-022-01138-5	Post COVID-19 neuropsychiatric complications and therapeutic role for TNF-α inhibitors: a case series study	2022	Shafiee, G	Iran	4 months	Series Case	hree patients with new or progressively neuropsychiatric symptoms such as seizures, attention difficul ties, insomnia, confusion and etc., were referred to our clinic	100% (3)	Clinic	aimed to present three cases of neuropsychiatric symptoms after COVID-19 and effective treatments in these patients.	h new or progressively neuropsychiatric symptoms	-																	3						1
10.1371/journal.pone.0272636	Post-COVID syndrome: A prospective study in a tertiary hospital of Nepal.	2022	Shah, Sangam	Nepal	3 months	Coorte	patients were selected randomly from the ones who visited the COVID-19 emergency roomand COVID-19wardofTUTH	44% (132)	Tribhuvan University Teaching Hospital (TUTH), located in Maharajgunj, Kathmandu	focuses on collecting information about the patterns of symptoms in long-term COVID patients and their association with the severity of the disease.	randomized sampling among the patients admitted to the COVID-19 emer gency and COVID-19 ward.	-																	300												13		13
10.4269/ajtmh.22-0362	Prevalence and Predictors of COVID-19 Long-Term Symptoms: A Cohort Study from the Amazon Basin	2023	Silva, K M	Brasil	12 months	Coorte	The current study sample was com posed from a previous published cohort study and no sample size calculation was made for this subanalysis.7	50,7% (695)	by telephone	individuals infected with SARS-CoV-2 were followed up by telephone shortly after diagnosis of COVID-19 and again 12 months later	individuals infected with laboratory confirmed SARS-CoV-2 in Rio Branco, Acre	-																	1371												43		74
10.1186/s12879-023-08787-8	Association between SARS-CoV-2 variants and post COVID-19 condition: findings from a longitudinal cohort study in the Belgian adult population.	2023	Thi Khanh, Huyen Nguyen	Bélgica	3 months	Coorte	adults with a confirmed SARS-CoV-2 infection	65,44% (5331)	t tracing center	This study aimed to assess the association between different SARS-CoV-2 variants and the probability of having PCC three months after the infection.	main exposure variable was the type of SARS-CoV-2 variants	-																	3708						300
10.1177/01945998211061511	Prevalence of Persistent Olfactory Disorders in Patients With COVID-19: A Psychophysical Case-Control Study With 1-Year Follow-up.	2022	Vaira, Luigi Angelo	Italia e Belgica	1 year	Caso controle	a polymerase chain reaction–confirmed diagnosis of SARS-CoV-2 infec tion at least 1 year before enrollmen	58,8% (100)	4 Hospitals (3 in Italy, 1 in Belgium)	The purpose of this study was to evaluate a group of patients with psychophysical tests at least 1 year after SARS CoV-2 infection and to compare the results with a control population.	positive SARS-CoV-2 test	-																	170								33		81				44
10.1007/s12078-022-09304-y	Subjective Mouthfeel and Temperature Alterations in COVID-19 Patients Six to Ten Months After Diagnosis	2022	van Elst, J M	Netherlands	6 - 10 months	cross-sectional	Participants were recruited with an opt-in system (Facebook)	92% (144)	On-line (REDCap)	This study is aimed at identifying the characteristics of mouthfeel and temperature, next to smell and taste altera tions as well as their impact on daily life and QoL in a popu lation of patients with COVID-19 six to ten months after diagnosis who search for peer support on FB	a positive PCR test for the SARS-CoV-2 virus in six to ten months prior t	-																	157								133		148						30
10.1093/eurpub/ckad152	Symptom profiles and their risk factors in patients with post-COVID-19 condition: a Dutch longitudinal cohort study.	2023	van Zon, Sander K R	Netherlands	90 - 150 days	Coorte	participants with a COVID-19 diagnosi	64,3% (2227)	This study used data from the Lifelines COVID-19 cohort	We aimed to identify risk factors of post-COVID-19 condition in general and for specific symptom profiles.	COVID-19 diagnosis	-																	624						190
10.3233/ADR-230078	Self-Reported Neurological Symptoms Two Years After Hospital Discharge Among COVID-19 Survivors	2023	Wang, J.-J.	China	2 years	Cross-sectional	ubjects who were dis charged from three COVID-19 designated hospitals in Wuhan,	50% (773)	Huoshenshan Hospital, Taikang Tongji Hospital, the General Hospital of the Central Theatre Command of PLA	oinvestigatetheself-reportedneu rological symptoms of these survivors, specifically focusing on the time period of two years after they were discharged.	laboratory-confirmed COVID-19	-																	1546								26						24
10.1177/20499361211069264	Symptom cluster analysis of long COVID-19 in patients discharged from the Temporary COVID-19 Hospital in Mexico City	2022	Wong-Chew, R M	Mexico	90 days	Coorte	discharged patients	50,5% (2358)	Hospital	patients discharged from the Temporary COVID-19 Hospital (TCH) in Mexico City	pct positive	-																	928								25						31
[truncated: 9 more columns]

## Sheet: Excluded studies
Title	Author, year	Exclusion justification	Filter
Prevalence of COVID-19 and long COVID - Results from the 2022 Behavioral Risk Factor Surveillance System, 50 states.	Adams ML et al., 2023	Excluded due to sample containing patients with and without a COVID test	6
Long-COVID in patients with a history of mild or asymptomatic SARS-CoV-2 infection: a Nationwide Cohort Study.	Adler et al., 2022	Symptom assessment less than 12 weeks (4 weeks).	1
A study of long COVID-19 in Duhok, Kurdistan region, Iraq.	Ahmed et al., 2023	Symptom assessment less than 12 weeks (4 weeks).	1
Neurorecovery after Critical COVID-19 Illness	Alabsi et al., 2023	It does not provide data on the frequency or prevalence of oral symptoms.	2
Hospitalization and Post COVID-19 Symptoms Among Patients With Asthma	Aldhahir et al., 2023	Unable to access the full article.	3
Long-Term Post-COVID-19 Associated Oral Inflammatory Sequelae.	Alfaifi et al., 2022	It does not provide data on the frequency or prevalence of oral symptoms.	2
Investigation on the Factors Associated with the Persistence ofAnosmia and Ageusia in Saudi COVID-19 Patients	Algahtani et al, 2022	Symptom assessment less than 12 weeks(14 days)	1
Neuropsychiatric symptoms in post-COVID-19 long haulers	Alghamdi et al., 2022	It does not provide data on the frequency or prevalence of oral symptoms.	2
Post-COVID-19 syndrome symptoms after mild and moderate SARS-CoV-2 infection	Al-Husinat el al., 2022	Symptom assessment less than 12 weeks (10 weeks)	1
Patterns of self-reported recovery from chemosensory dysfunction following SARS-CoV-2 infection: insights after 1 year of the pandemic.	Almutairi et al., 2022	Unable to access the full article.	3
Quality of Life, Fatigue, and Physical Symptoms Post-COVID-19 Condition: A Cross-Sectional Comparative Study.	AlRasheed et al, 2023	Symptom assessment less than 12 weeks	1
Prevalence of Anosmia or Ageusia in Patients WithCOVID-19 Among United Arab Emirates Population	Al-Rawi et al, 2021	Symptom assessment less than 12 weeks(2 weeks)	1
Persistent symptoms after COVID-19 are not associated with differential SARS-CoV-2 antibody or T cell immunity.	Altmann et al., 2023	It does not provide data on the frequency or prevalence of oral symptoms.	2
Characterising long COVID more than 6 months after acute infection in adults; prospective longitudinal cohort study, England - PREPRINT	Amin-Chowdhury et al, 2021	It does not provide data on the frequency or prevalence of oral symptoms.	2
Persistence of Symptoms after Acute COVID-19 Infection- An Experience from a Tertiary Care Centre in South India	Areekal et al, 2021	Symptom assessment less than 12 weeks(28 - 35 days)	1
Prevalence and characteristics of persistent symptoms after non-severe COVID-19: a prospective cohort study.	Armange et al, 2021	Symptom assessment less than 12 weeks(6 weeks)	1
Complaints and clinical findings six months after COVID-19: outpatient follow-up at the University Medical Center Freiburg	August et al, 2021	Unable to access the full article.	3
15-month post-COVID syndrome in outpatients: Attributes, risk factors, outcomes, and vaccination status - longitudinal, observational, case-control study.	August M. et al., 2023	Unable to access the full article.	3
Trajectory of long covid symptoms after covid-19 vaccination: community based cohort study	Ayoubkhani et al. , 2022	It does not provide data on the frequency or prevalence of oral symptoms.	2
Persistence of symptoms and return to work after hospitalization for COVID-19	Azevedo HMJ. et al., 2022	Symptom assessment less than 12 weeks (4 weeks)	1
Persistent symptoms after COVID-19 reported by the Dutch media and the general population: Potential nocebo effects?	Ballering A. et al.	Unable to access the full article.	3
Persistence of somatic symptoms after COVID-19 in the Netherlands: an observational cohort study.	Ballering A. et al., 2022	It does not provide data on the frequency or prevalence of oral symptoms.	2
Post COVID-19 condition after Wildtype, Delta, and Omicron SARS-CoV-2 infection and prior vaccination: Pooled analysis of two population-based cohorts	Ballouz T. et al., 2023	It does not provide data on the frequency or prevalence of oral symptoms.	2
Recovery and symptom trajectories up to two years after SARS-CoV-2 infection: population based, longitudinal cohort study.	Ballouz T. et al., 2023	It does not provide data on the frequency or prevalence of oral symptoms.	2
Clinical outcomes at medium-term follow-up of COVID-19	Barbara JM. et al., 2022	Unable to access the full article.	3
Assessment of otorhinolaryngological manifestations in post covid-19 patients	Bashir S. et al.	It does not bring the assessment time after acute COVID-19.	4
COVID‑19 and its sequelae: a platform for optimal patient care, discovery and training	Becker, R. C., 2021	It does not provide data on the frequency or prevalence of oral symptoms.	2
Long‐lasting clinical symptoms 6 months after COVID‑19 infection in the French national cohort of patients on dialysis	Belkacemi et al., 2022	Excluded due to including minor patients in data collection.	5
Post-COVID-19 condition in the German working population: A cross-sectional study of 200,000 registered stem cell donors	Bernas SN. et al., 2022	Unable to collect sample size	4
INCIDENCE OF LONG COVID SYMPTOMS IN PATIENTS PREVIOUSLY HOSPITALIZED FOR COVID-19	Berry M. et al., 2021	Unable to access the full article.	3
The impact of early therapies for COVID-19 on death, hospitalization and persisting symptoms: a retrospective study	Bertuccio P. et al. 2023	It does not provide data on the frequency or prevalence of oral symptoms.	2
Unsuspected Subclinical Left Ventricular Dysfunction in Post-COVID Patients: A Real-world Observation.	Bhattacharyya P. et al., 2022	Unable to collect sample size	4
Mild to moderate COVID-19 illness in adult outpatients	Blair et al, 2021	Symptom assessment less than 12 weeks (4 weeks).	1
Systemic consequences of COVID-19 infection in patients requiring mechanical ventilation: a 12-month prospective study	Bongiovanni M. et al., 2022	Excluded due to including minor patients in data collection.	5
Systemic consequences of COVID-19 infection in patients requiring mechanical ventilation: a 12-month prospective study	Bongiovanni M. et al., 2022	Excluded due to including minor patients in data collection.	5
Twelve-month clinical, functional, and radiological outcomes in patients hospitalized for SARS-CoV-2 pneumonia.	Bongiovanni M. et al., 2023	Unable to access the full article.	3
Self-reported smell and taste recovery in coronavirus disease 2019 patients: a one-year prospective study.	Boscolo-Rizzo P. et al., 2022	Excluded due to including minor patients in data collection.	5
Self-reported smell and taste recovery in coronavirus disease 2019 patients: a one-year prospective study.	Boscolo-Rizzo P. et al., 2022	Excluded due to including minor patients in data collection.	5
Evaluating long-term smell or taste dysfunction in mildly symptomatic COVID-19 patients: a 3-year follow-up study.	Boscolo-Rizzo P. et al., 2023	Unable to access the full article.	3
Characterising patterns of COVID-19 and long COVID symptoms: Evidence from nine UK longitudinal studies	Bowyer RCE. et al., 2023	It does not provide data on the frequency or prevalence of oral symptoms.	2
Persistent COVID-19 Infection in Wiskott-Aldrich Syndrome Cleared Following Therapeutic Vaccination: a Case Report	Bradley RE. et al., 2022	It does not provide data on the frequency or prevalence of oral symptoms.	2
Negative correlation between ACE2 gene expression levels and loss of taste in a cohort of COVID-19 hospitalized patients: New clues to long-term cognitive disorders.	Braga-Paz I. et al., 2022	Symptom assessment less than 12 weeks	1
Post-COVID-19 Long Hauler Clinical Program: Change in Health-Related Quality-of-Life	Brodsky, 2021	It does not provide data on the frequency or prevalence of oral symptoms.	2
Post-COVID Syndrome in Hospitalized Patients with COVID-19: A Prospective Cohort Study from a Health Care Plan in Brazil	Busch J, DOS Reis Neto J. , 2022	It does not provide data on the frequency or prevalence of oral symptoms.	2
Functional status, mood state, and physical activity among women with post-acute COVID-19 syndrome	Carter SJ. et al., 2022	Symptom assessment less than 12 weeks (4 weeks).	1
Follow-up of adults with noncritical COVID-19 two months aftersymptom onset	Carvalho-Schneide et al., 2020	Symptom assessment less than 12 weeks (2 months)	1
Association between sequelae of COVID-19 with periodontal disease and obesity: A cross-sectional study.	Casarin M. et al., 2023	Unable to access the full article.	3
Relationship between Recovery from COVID-19-Induced SmellLoss and General and Oral Health Factors	Catton G, Gardner A., 2022	Symptom assessment less than 12 weeks (30 days).	1
COVID-19 Induced Taste Dysfunction and Recovery: Association with Smell Dysfunction and Oral Health Behaviour.	Catton G. et al., 2022	Symptom assessment less than 12 weeks (28 days).	1
Cognitive, EEG, and MRI features of COVID-19 survivors: a 10-month study.	Cecchetti G. et al., 2022	Symptom assessment less than 12 weeks (4 weeks).	1
Gastrointestinal manifestations of long-term effects after COVID-19 infection in patients with dialysis or kidney transplantation: An observational cohort study.	Chancharoenthana W. et al., 2023	Excluded due to including minor patients in data collection.	5
Oral Tissue Involvement and Probable Factors in Post-COVID-19 Mucormycosis Patients: A Cross-Sectional Study	Chandwani N. et al., 2022	Symptom assessment less than 12 weeks (4 weeks).	1
Prevalence and Recovery From Olfactoryand Gustatory Dysfunctions in Covid-19Infection: A Prospective Multicenter Study	Chary et al., 2020	Symptom assessment less than 12 weeks (15 days).	1
Persisting and New Onset Symptomatology and Determinants of Functional Limitation of Post Acute COVID-19 Syndrome Cases- A Study from a Northern District of Kerala.	Chathoth AT. et al., 2023	Excluded due to including minor patients in data collection.	5
Long-term Symptoms After COVID-19 Compared to a Control Group	Chauhan et al., 2021	Excluded due to including minor patients in data collection.	5
Stellate Ganglion Block for Anosmia and Dysgeusia Due to Long COVID.	Chauhan G. et al., 2022	It is not clear how long the symptoms of smell and taste remained, or whether there was reinfection.	6
Stellate Ganglion Block for Anosmia and Dysgeusia Due to Long COVID.	Chauhan G. et al., 2022	Excluded due to including minor patients in data collection.	5
Prevalence and clinical features of long COVID from omicron infection in children and adults.	Chen H. et al., 2023	Excluded due to including minor patients in data collection.	5
Assessing the impact of COVID-19 pandemic on the health of residents and the healthcare system in Alberta, Canada: an observational study-The Alberta POST-COVID Follow-up Study.	Chen X. et al., 2023	It does not provide data on the frequency or prevalence of oral symptoms.	2
KARYOLOGICAL ABNORMALITIES IN THE BUCCAL EPITHELIUM OF THE ORAL CAVITY OF HUMANS AFTER COVID-19	Cherednichenko O. et al., 2022	It does not provide data on the frequency or prevalence of oral symptoms.	2
Neurological manifestations of COVID-19 in adults and children.	Cho SM. et al., 2023	Excluded due to including minor patients in data collection.	5
Neurosensory Rehabilitation and Olfactory Network Recoveryin Covid-19-related Olfactory Dysfunction	Chung et al., 2021	It does not provide data on the frequency or prevalence of oral symptoms.	2
Long-Term Subjective and Objective Assessment of Smelland Taste in COVID-19	Ciofalo et al., 2022	Incomplete data on oral manifestations after 90 days.	4
Natural history of long-COVID in a nationwide, population cohort study.	Claire E. Hastie, et al., 2023	Excluded due to including minor patients in data collection.	5
Impact of extended-course oral nirmatrelvir/ritonavir (Paxlovid) in established Long COVID: Case series and research considerations.	Cohen AK. et al., 2023	Symptom assessment less than 12 weeks.	1
What Is the Role of Psychological Factors in Long COVID Syndrome? Latent Class Analysis in a Sample of Patients Recovered from COVID-19	Craparo G. et al., 2022	Excluded because it analyzes anosmia, dysgeusia together with fatigue as "sensory disorders". The data could not be extracted for analysis.	6
Long COVID in cancer patients: preponderance of symptoms in majority of patients over long time period.	Dagher H. et al., 2023	Symptom assessment less than 12 weeks (30 days).	1
Association between chemosensory impairment with neuropsychiatric morbidity in post-acute COVID-19 syndrome: results from a multidisciplinary cohort study.	Damiano RF. et al., 2023	Excluded due to sample containing patients with and without a COVID test	6
French General Practitioners Frequently SeePatients with Long-COVID	Davin-Casalena et al., 2021	Symptom assessment less than 12 weeks (2 months).	1
Identifying Profiles and Symptoms of Patients With Long COVID in France: Data Mining Infodemiology Study Based on Social Media.	Déguilhem A. et al., 2023	Excluded because it was a study based on social media, without clinical evaluation of the participants.	6
Persistence, prevalence, and polymorphism of sequelae after COVID-19 in young adults	Deuel JW. et al., 2022	It does not provide data on the frequency or prevalence of oral symptoms.	2
Blood group O is associated with post-COVID-19 syndrome in outpatients with a low comorbidity index	Díaz-Salazar S. et al., 2022	Unable to access the full article.	3
Incidence of post-COVID syndrome and associated symptoms in outpatient care in Bavaria, Germany: a retrospective cohort study using routinely collected claims data.	Donnachie E. et al., 2022	Excluded due to including minor patients in data collection.	5
Parosmia, Dysgeusia, and Tongue Features Changes in aPatient with Post-Acute COVID-19 Syndrome	Eita, B., 2021	Symptom assessment less than 12 weeks (1 months).	1
Neuropsychiatric post-acute sequelae of COVID-19: prevalence, severity, and impact of vaccination.	Elmazny A. et al., 2023	Symptom assessment less than 12 weeks (2 months).	1
A machine learning approach identifies distinct early-symptom cluster phenotypes which correlate with hospitalization, failure to return to activities, and prolonged COVID-19 symptoms.	Epsi et al., 2023	Excluded due to sample containing patients with and without a COVID test	6
Precision phenotyping of 'long COVID' through machine learning	Epsi NJ. et al., 2022	Unable to access the full article.	3
Evaluation of phantosmia and phantogeusia in patients aftercovid-19: A pilot study	Ercoli et al., 2021	It does not bring the assessment time after acute COVID-19.	4
A New Mystery: Phantosmia after COVID-19 Infection	Erdogan BA. et al., 2022	Symptom assessment less than 12 weeks (2 months).	1
Olfactory Dysfunction in COVID-19 Patients Who Do Not Report Olfactory Symptoms: A Pilot Study with Some Suggestions for Dentists.	Favero R. et al., 2022	Symptom assessment less than 12 weeks.	1
Prevalence and factors associated with symptom persistence: A prospective study of 429 mild COVID-19 outpatients	Faycal et al., 2022	Symptom assessment less than 12 weeks (2 months).	1
Investigation of Inflammatory Serum Parameters in Long-Covid Patients with Neurological Complaints	Ferhatoǧlu K. et al., 2023	Unable to access the full article.	3
Assessment of SARS-CoV-2 Infection According to Previous Metabolic Status and Its Association with Mortality and Post-Acute COVID-19	Fernández A. et al., 2022	It does not provide data on the frequency or prevalence of oral symptoms.	2
Long-standing gustatory and olfactory dysfunction in COVID-19 patients: a prospective study.	Ferreli F. et al., 2022	Excluded because it is not possible to extract the n of each symptom individually.	4
Post-COVID interstitial lung disease in symptomatic patients after COVID-19 disease	Fesu D. et al., 2023	Symptom assessment less than 12 weeks (4 to 8 weeks).	1
Case Report: Systemic Sclerosis After Covid-19 Infection	Fineschi, S., 2021	Symptom assessment less than 12 weeks (3 weeks).	1
Symptoms and recovery among adult outpatients with and without COVID-19 at 11 healthcare facilities—July 2020, United States	Fisher et al., 2020	Symptom assessment less than 12 weeks (14 - 26 days).	1
Olfactory training in long COVID-19 patients with lasting symptoms including olfactory dysfunction.	Fjaeldstad AW. et al., 2023	It does not provide data on the frequency or prevalence of oral symptoms.	2
Factors associated with persistence of symptoms 1 year after COVID-19: A longitudinal, prospective phone-based interview follow-up cohort study.	Fumagalli C. et al.m 2022	It does not provide data on the frequency or prevalence of oral symptoms.	2
Long COVID in Elderly Patients: An Epidemiologic Exploration Using a Medicare Cohort	Fung KW. et al., 2023	Excluded because it was the pre-print of a subsequent study.	6
Prevalence and characteristics of long COVID in elderly patients: An observational cohort study of over 2 million adults in the US.	Fung KW. et al., 2023	Symptom assessment less than 12 weeks (2 months).	1
Risk Factors for Olfactory and Gustatory Dysfunctions in Patients with SARS-CoV-2 Infection.	Galluzzi et al., 2021	Symptom assessment less than 12 weeks (10 days)	1
The results of a unique dietary supplement (nutraceutical formulation) used to treat the symptoms of long-haul COVID.	Gaylis NB. et al., 2022	Symptom assessment less than 12 weeks (2 - 4 weeks).	1
Clinical presentation and pulmonary function tests in post-acute COVID-19 patients.	Genzor S. et al., 2022	It does not provide data on the frequency or prevalence of oral symptoms.	2
Post-infection functional gastrointestinal disorders following coronavirus disease-19: A case-control study.	Ghoshal UC. et al., 2022	It does not provide data on the frequency or prevalence of oral symptoms.	2
Prevalence of post-acute coronavirus disease 2019 symptoms twelve months after hospitalization in participants retained in follow-up: analyses stratified by gender from a large prospective cohort	Ghosn J. et al., 2023	Excluded due to including minor patients in data collection.	5
Investigation of Long COVID Prevalence and Its Relationshipto Epstein-Barr Virus Reactivation	Gold et al. 2021	It does not provide data on the frequency or prevalence of oral symptoms.	2
Post-Covid-19 Smell Clinic - Management of PatientsWith ‘Long Covid’	Gopikrishna et al., 2021	It addresses the implementation of a clinic to treat loss of smell, outside the scope of this review.	6
Post-COVID-19 syndrome: persistent neuroimaging changes and symptoms 9 months after initial infection	Grach et al., 2022	It does not provide data on the frequency or prevalence of oral symptoms.	2
Salivary immunity of elite collegiate American football players infected with SARS-CoV-2 normalizes following isolation.	Granger et al., 2022	Symptom assessment less than 12 weeks (14 days).	1
Improvements during long-term fasting in patients with long COVID - a case series and literature review.	Grundler et al., 2023	It does not provide data on the frequency or prevalence of oral symptoms.	2
[Reported and measured olfactory and gustatory findings in a long-COVID cohort].	Gudziol et al., 2022	Unable to access the full article.	3
[Subjective and objectified smell and taste disorders from an ENT post-Covid-19 consultation].	Gudziol et al., 2023	Unable to access the full article.	3
Compromised periodontal status could increase mortality for patients with COVID-19	Gupta et al., 2022	It does not provide data on the frequency or prevalence of oral symptoms.	2
The Burden of Post-COVID-19 Syndrome: A Cross-Sectional Study of Symptoms and Quality of Life in a Turkish Sample	Gursoy et al., 2023	It does not provide data on the frequency or prevalence of oral symptoms.	2
Associations between persistent symptoms after mild COVID-19 and long-term health status, quality of life, andpsychological distress	Han et al., 2022	It presents data on the symptoms that the patient considers to be the most severe among all the symptoms they have had and the evolution of the severity of these symptoms over time.	6
SARS-CoV-2 antibody dynamics over time and risk factors associated with infection and long COVID-19 symptoms in large working environments.	Hansen et al., 2023	It does not provide data on the frequency or prevalence of oral symptoms.	2
Estimated Global Proportions of Individuals With Persistent Fatigue, Cognitive, and Respiratory Symptom Clusters Following Symptomatic COVID-19 in 2020 and 2021.	Hanson et al., 2022	It does not provide data on the frequency or prevalence of oral symptoms.	2
A quantitative and qualitative study on theneuropsychiatric sequelae of acutely ill COVID-19inpatients in isolation facilities	Hao et al., 2020	It does not provide data on the frequency or prevalence of oral symptoms.	2
Comparison of self-reported symptoms in COVID-19 patients who had or had not previously received COVID-19 mRNA vaccination.	Hara et al., 2023	Excluded due to including minor patients in data collection.	5
Inflammation-type dysbiosis of the oral microbiome associates with the duration of COVID-19 symptoms and long COVID	Haran et al., 2021	Symptom assessment less than 12 weeks (10 weeks)	1
Long COVID: A patient perspective	Harar et al., 2021	It does not bring the assessment time after acute COVID-19.	4
Long-term health consequences among individuals with SARS-CoV-2 infection compared to individuals without infection: results of the population-based cohort study CoMoLo Follow-up.	Heidemann et al., 2023	Symptom assessment less than 12 weeks (1 - 2 weeks)	1
A STUDY OF POST COVID SEQUEL AMONG COVID-19 PATIENTS – AN OBSERVATIONAL STUDY	Hemamalini et al., 2021	Unable to access the full article.	3
Olfactory and Gustatory Dysfunctions Following COVID-19 Infection: Factors That Affect Their Duration in Saudi Arabia.	Hennawi et al., 2023	Symptom assessment less than 12 weeks (4 weeks).	1
Prolonged Symptoms after COVID-19 in Japan: A Nationwide Survey of the Symptoms and Their Impact on Patients’ Quality of Life	Honda et al., 2023	Symptom assessment less than 12 weeks (2 months).	1
Prevalence of Long COVID symptoms in Bangladesh: a prospective Inception Cohort Study of COVID-19survivors	Hossain et al., 2021	It does not provide data on the frequency or prevalence of oral symptoms.	2
COVID Symptoms, Symptom Clusters, and Predictors for Becoming a Long-Hauler:Looking for Clarity in the Haze of the Pandemic	Huang et la., 2021	Symptom assessment less than 12 weeks (61 days)	1
Gustatory and olfactory dysfunctions in hospitalised patients with COVID-19 pneumonia: a prospectivestudy	Inciarte et al., 2021	Symptom assessment less than 12 weeks (45 days).	1
Youth Perceptions on the Long-Term Impacts of COVID-19	Irani et al., 2022	The way data was collected does not fit our inclusion criteria (study question asks if you have had or know someone who has had long COVID symptoms, it is not possible to infer the exact number of the sample with symptoms)	6
Treatment, persistent symptoms, and depression in people infected with covid-19 in bangladesh	Islam et al., 2021	Symptom assessment less than 12 weeks (1 month).	1
Combining L-Arginine with vitamin C improves long-COVID symptoms: The LINCOLN Survey.	Izzo et al., 2022	Symptom assessment less than 12 weeks (4 weeks).	1
Follow-Up of a Cohort of Patients with Post-Acute COVID-19 Syndrome in a Belgian Family Practice.	Jamoulle et al., 2022	It does not provide data on the frequency or prevalence of oral symptoms.	2
Descriptive and Narrative Study of Long Covid Cases in General Practice and Diagnostic Value of Single Photon Emission Computed Tomography (SPECT scan)	Jamoulle et al., 2022	Excluded due to sample containing patients with and without a COVID test	6
Persistent immune and clotting dysfunction detected in saliva and blood plasma after COVID-19	Jang et al., 2023	Symptom assessment less than 12 weeks (original article)	1
Immune and Clotting Dysfunction Detected in Saliva and Blood Plasma after COVID-19.	Jang et al., 2023	Excluded because it was the pre-print of a subsequent study.	6
Characteristics of Chemosensory Perception in Long COVID and COVID Reinfection	Jaramillo et al., 2023	Symptom assessment less than 12 weeks.	1
Subjective and psychophysical olfactory and gustatory dysfunction among COVID-19 outpatients; short- and long-term results.	Jensen et al., 2022	Symptom assessment less than 12 weeks.	1
Persistent Symptoms After Acute COVID-19 Infection in Omicron Era	Jung et al., 2022	Symptom assessment less than 12 weeks (4 weeks).	1
Efficacy of Stellate Ganglion Block in Treating Long-Term COVID-19-Related Olfactory and Gustatory Dysfunction: A Case Series.	Kalava A. et al., 2023	It does not provide data on the frequency or prevalence of oral symptoms.	2
Case Report of a Saga of Post-COVID-19 Complications	Kamath et al., 2021	It does not provide data on the frequency or prevalence of oral symptoms.	2
DISEASES OF THE ORAL MUCOSA IN PATIENTS IN THE POST-COVID PERIOD.	Kamilov et al., 2022	Symptom assessment less than 12 weeks (30 days).	1
Evaluation of long-COVID symptoms in women infected with SARS-CoV-2 during pregnancy.	Kandemir et al., 2024	Symptom assessment less than 12 weeks (28 days).	1
Postdischarge rheumatic and musculoskeletal symptoms following hospitalization for COVID‑19: prospective follow‑up by phone interviews	Karaarslan et al., 2021	Symptom assessment less than 12 weeks (1 month).	1
Taste and smell disorders during and post-acute Covid-19 in the population of Agadir	Khannous et al., 2022	It does not provide data on the frequency or prevalence of oral symptoms.	2
COVID-19:Post-recoverylong-termsymptomsamongpatientsinSaudiArabia	Khodeir et al., 2021	Symptom assessment less than 12 weeks (15 days).	1
Post-COVID symptoms and recovery times in hospitalized mild and moderate COVID-19 patients	Khot et al., 2023	Symptom assessment less than 12 weeks (10 weeks).	1
Significance and Associated Factors of Long-Term Sequelae in Patients after Acute COVID-19 Infection in Korea	Kim et al., 2021	Excluded due to including minor patients in data collection.	5
Perception, Prevalence, and Predictionof Severe Infection and Post-acuteSequelae of COVID-19	Knight et al., 2022	Assessment of symptoms from week 1 to 9 months after acute COVID, however, the data are separated by the severity of COVID and not by the duration of symptoms	6
Short-Term Follow-Up of Self-Isolated COVID-19 Patients with Smell and Taste Dysfunction in Greece: Two Phenotypes of Recovery	Konstantinidis et al., 2020	Symptom assessment less than 12 weeks (4 weeks).	1
Post-acute sequelae of COVID-19 and longitudinal antibody levels in a community-based cohort.	Kopplin et al., 2023	It does not bring the assessment time after acute COVID-19.	4
The burden of post-acute COVID-19 symptoms in a multinational network cohort analysis	Kostka K., et al., 2023	Excluded due to including minor patients in data collection.	5
Mucosal immunity in health care workers' respiratory tracts in the post-COVID-19 period.	Kryukova et al., 2023	It does not provide data on the frequency or prevalence of oral symptoms.	2
Post COVID sequelae among COVID-19 survivors: Insights from the Indian National Clinical Registry for COVID-19	Kumar et al., 2023	Excluded due to including minor patients in data collection.	5
A RETROSPECTIVE OBSERVATIONAL STUDY TO ASSESS THE CLINICAL MANIFESTATIONS AND FUNCTIONING STATUS AMONG COVID-19 SURVIVORS WITH AND WITHOUT POST-COVID	Kumar et al., 2023	Symptom assessment less than 12 weeks (4 weeks).	1
Long COVID disease among symptomatic and asymptomatic COVID-19 patients: A multi-centric descriptive study	Kumar., et al., 2022	Unable to access the full article.	3
Risk factors associated with limited functional status among out-of-hospital patients 30 days and one year after a diagnosis of COVID-19: a cohort study.	Laskovski L. et al., 2023	It does not provide data on the frequency or prevalence of oral symptoms.	2
Follow-up of hospitalized adults with post-acute COVID-19 syndrome	Lee et al., 2021	Symptom assessment less than 12 weeks	1
Reported neurological symptoms after severe acute respiratory syndrome coronavirus type 2 infection: A systematic diagnostic approach.	Ludwig et al., 2023	Symptom assessment less than 12 weeks (first week post infection).	1
Covid-19: Signs and symptoms related to the feeding behavior.	Machado et al., 2021	Symptom assessment less than 12 weeks (64 days)	1
Post-COVID Symptoms in Occupational Cohorts: Effects on Health and Work Ability.	Magnavita et al., 2023	Symptom assessment less than 12 weeks (8 days).	1
Distorted chemosensory perception and female sex associate with persistent smell and/or taste loss in people with SARS-CoV-2 antibodies: a community based cohort study investigating clinical course and resolution of acute smell and/or taste loss in people	Makaronidis et al., 2021	Symptom assessment less than 12 weeks	1
Anosmia and ageusia in people after COVID-19: an analysis between the type and length of hospital stay	Marchiori et al., 2022	Symptom assessment less than 12 weeks (0 to 82 days).	1
PECULIARITIES OF PERIODONTAL POCKET MICROBIOME IN PATIENTS WITH GENERALIZED PERIODONTITIS IN THE POST-COVID PERIOD	Matviykiv et al., 2022	It does not provide data on the frequency or prevalence of oral symptoms.	2
Two months follow-up of patients with non-critical COVID-19 in Cape Town, South Africa	Mendelsohn et al., 2022	Symptom assessment less than 12 weeks (2 months)	1
The Long Haul: A follow up study of patients diagnosed with Covid-19 one year ago at an urban medical center in New Jersey	Millet et al., 2021	It does not provide data on the frequency or prevalence of oral symptoms.	2
Olfactory and taste dysfunctions caused by COVID-19: a nationwide study.	Miwa et al., 2023	Symptom assessment less than 12 weeks (0 to 23 days).	1
Risk Factors Associated with Development and Persistence of Long COVID: A Cross-Sectional Study (PRÉ-PRINT)	Miyazato et al., 2021	Excluded because it was the pre-print of a subsequent study included.	6
Long covid outcomes at one year after mild SARS-CoV-2 infection: nationwide cohort study.	Mizrahi B. et al., 2023	Includes individuals with a negative test in the long COVID sample.	6
Long-Term Outcomes of Patients with Coronavirus Disease 2019 at One Year after Hospital Discharge	Modesto et al., 2021	Symptom assessment less than 12 weeks	1
A long COVID patient and their experience of osteopathic care: A case report	Monro, 2022	Unable to access the full article.	3
Oral manifestations in COVID-19 patients: An observational study.	Muthyam et al., 2022	Symptom assessment less than 12 weeks (2 months)	1
No Smell, No Taste—Dealing With a “Senseless” Phase of the Pandemic	Naidu et al., 2022	Unable to access the full article.	3
Transitional Changes in Fatigue-Related Symptoms Due to Long COVID: A Single-Center Retrospective Observational Study in Japan.	Nakano et al., 2022	Symptom assessment less than 12 weeks (4 weeks)	1
Post-discharge follow-up of patients with COVID-19: A Brazilian experience	Nakayama et al., 2022	Symptom assessment less than 12 weeks (4 weeks)	1
Gustatory dysfunction in long COVID	Naomi, B. et al., 2022	Unable to access the full article.	3
Long COVID-19 - a pathology of concern	Negrut, Ivan, 2022	It does not provide data on the frequency or prevalence of oral symptoms for long COVID.	2
Prevalence of Post-Coronavirus Disease Condition 12 Weeks After Omicron Infection Compared With Negative Controls and Association With Vaccination Status	Nehme et al., 2023	It does not bring the assessment time after acute COVID-19.	4
Post–COVID-19 complications in hospitalized and nonhospitalized patients: the Silesian database of COVID-19 complications (SILCOV-19)	Niedziela et al., 2022	Symptom assessment less than 12 weeks (78 days).	1
Day-by-day symptoms following positive and negative PCR tests for SARS-CoV-2 in non-hospitalized healthcare workers: A 90-day follow-up study	Nielsen et al., 2021	Symptom assessment less than 12 weeks (30 to 60 days)	1
Chronic Anterior Skull Base Mucormycosis after COVID-19 Infection: Multidisciplinary Surgical Management and Reconstruction	Nisenbaum et al., 2023	It does not bring the assessment time after acute COVID-19.	4
Post-acute neurological consequences of COVID-19: an unequal burden.	Nolen et al., 2022	This is a critical analysis and it does not provide data on the frequency or prevalence of oral symptoms	2
Post-Long)- COVID: The burden in internal medicine. a never-ending story	Noto, A	Unable to access the full article.	3
Clinical Characteristics and Potential Risk Factors Associated with the SARS-CoV-2 Infection: Survey on a Health Care Workers (HCWs) Population in Northern Italy.	Novelli et al., 2022	Symptom assessment less than 12 weeks	1
Functional gastrointestinal and somatoform symptoms five months after SARS-CoV-2 infection: A controlled cohort study.	Noviello et al., 2022	Symptom assessment less than 12 weeks	1
Post COVID neurological sequelae	Nucera et al., 2021	Unable to access the full article.	3
The associations of long-COVID symptoms, clinical characteristics and affective psychological constructs in a non-hospitalized cohort	Ocsovszky et al., 2022	It does not provide data on the frequency or prevalence of oral symptoms.	2
A follow-up on quantitative and qualitative olfactory dysfunction and other symptoms in patients recovering from COVID-19 smell loss	Ohla et al., 2022	Symptom assessment less than 12 weeks	1
Persistent symptoms, quality of life,and risk factors in long COVID: a cross-sectional study of hospitalized patients in Brazil	Oliveira et al., 2022	Symptom assessment less than 12 weeks (2 months).	1
Evaluation of the xerostomia, taste and smell impairments after Covid-19.	Omezli e Torul, 2021	Symptom assessment less than 12 weeks (4 weeks).	1
“Long COVID”: A case report of persistent symptoms in a patient with prolonged SARS-CoV-2 shedding for over 110 days	Omololu et al., 2021	It does not provide data on the frequency or prevalence of oral symptoms.	2
Long COVID quality of life and healthcare experiences in the UK: a mixed method online survey	Owen et al., 2023	It does not provide data on the frequency or prevalence of oral symptoms.	2
Addressing the post-acute sequelae of SARS-CoV-2 infection: a multidisciplinary model of care	Parker et al., 2021	It does not provide data on the frequency or prevalence of oral symptoms.	2
Impact of vaccination on post-acute sequelae of SARS CoV-2 infection in patients with rheumatic diseases	Patel et al., 2023	Symptom assessment less than 12 weeks (28 days).	1
Long-COVID and the practice of oral medicine	Patton, 2022	It does not provide data on the frequency or prevalence of oral symptoms.	2
308 Sex-related differences in long COVID-19 syndrome	Pelà et al., 2021	Unable to access the full article.	3
Prevalence of symptoms, comorbidities, and reinfections in individuals infected with Wild-Type SARS-CoV-2, Delta, or Omicron variants: a comparative study in western Mexico.	Peña Rodríguez et al., 2023	Symptom assessment less than 12 weeks (2 months).	1
A cross-sectional analysis of post-acute COVID-19 symptoms	Perna et al., 2021	It does not provide data on the frequency or prevalence of oral symptoms.	2
Long COVID in the Faroe Islands: A Longitudinal Study among Nonhospitalized Patients	Petersen et al., 2021	Excluded due to including minor patients in data collection.	5
Prevalence of long COVID in a national cohort: longitudinal measures from disease onset until 8 months' follow-up.	Petersen et al., 2022	Excluded due to including minor patients in data collection.	5
An online breathing and wellbeing programme (ENO Breathe) for people with persistent symptoms following COVID-19: a parallel-group, single-blind, randomised controlled trial	Philip et al., 2022	It does not provide data on the frequency or prevalence of oral symptoms.	2
Osteomyelitis of the mandible in patients with a history of COVID-19 infection: clinical, histologic, and radiographic presentations.	Pingili et al., 2023	Unable to access the full article.	3
[Frequency, spectrum and risk factors of long COVID].	Pink et al., 2022	Symptom assessment less than 12 weeks (4 weeks).	1
A distinct symptom pattern emerges for COVID-19 long-haul: a nationwide study.	Pinto et al., 2022	Symptom assessment less than 12 weeks.	1
Pulmonary function and exercise capacity six months after hospital discharge of patients with severe COVID-19	Polese et al., 2023	Symptom assessment less than 12 weeks.	1
OBSERVATIONAL STUDY OF POST-COVID-19 SYNDROME IN HEALTH CARE WORKERS INFECTED WITH SARS-COV-2 VIRUS: GENERAL AND ORAL CAVITY COMPLICATIONS	Popa et al., 2023	Symptom assessment less than 12 weeks (8 weeks).	1
Long-lasting olfactory dysfunction in COVID-19 patients.	Prem et al., 2021	Symptom assessment less than 12 weeks (30 days).	1
COVID-19 among People Living with HTLV-1 Infection in Rio de Janeiro, Brazil.	Puccioni-Sohler et al., 2023	Excluded due to sample containing patients with and without a COVID test	6
Effect of the COVID-19 Mitigation Measure on Dental Care Needs in 17 Countries: A Regression Discontinuity Analysis	Qu X et al., 2022	Not a human research	6
Association Between SARS-CoV-2 RNAemia and Postacute Sequelae of COVID-19	Ram-Mohan et al., 2022	Symptom assessment less than 12 weeks (4 weeks).	1
Effect of Covid and its Treatment Protocols on Chronic Generalized Periodontitis- A Prospective Study	Reddy et al., 2022	Excluded because it is not possible to extract the n of each symptom individually.	4
Long-term prevalence of taste and olfactory dysfunction in COVID-19 patients: A cross-sectional study.	Reis, Daiana et al., 2022	Excluded due to including minor patients in data collection.	5
Evaluation of Acoustic Reflex Thresholds in COVID-19 Patients With Taste Disorders.	Resuli et al., 2022	Symptom assessment less than 12 weeks (40 days).	1
SLEEP-DISORDERED BREATHING AND LONG-HAUL COVID-19: A CASE REPORT	Rihawi et al., 2022	It does not bring the assessment time after acute COVID-19.	4
POST-INFECTION SEQUELAE OF COVID 19 AMONG PATIENTS OF HOSPITAL I.FLORENCIA DE MORA. Trujillo - Peru	Rios et al., 2022	Excluded due to including minor patients in data collection.	5
Persistent symptoms after the first wave of COVID-19 in relation to SARS-CoV-2 serology and experience of acute symptoms: A nested survey in a population-based cohort.	Robineau et al., 2022	Symptom assessment less than 12 weeks (2 months).	1
Headache, anosmia, ageusia and other neurological symptoms in COVID-19: a cross-sectional study.	Rocha-Filho et al., 2022	Symptom assessment less than 12 weeks (2 months).	1
Post-COVID-19-associated morbidity in children, adolescents, and adults: A matched cohort study including more than 157,000 individuals with COVID-19 in Germany.	Roessler et al., 2022	Excluded because it is not possible to extract the n of each symptom individually.	4
Post-COVID-19 patients suffer from chemosensory, trigeminal and salivary dysfunctions	Rogn et al., 2024	Symptom assessment less than 12 weeks (2 months).	1
Review on Cardiorespiratory Complications after SARS-CoV-2 Infection in Young Adult Healthy Athletes.	Romagnoli et al., 2022	It does not provide data on the frequency or prevalence of oral symptoms.	2
A longitudinal study on symptom duration and 60-day clinical course in non-hospitalised COVID-19 cases in Berlin, Germany, March to May, 2020.	Saad et al., 2021	Symptom assessment less than 12 weeks (60 days).	1
Clinical factors associated with lower health scores in COVID-19–related persistent olfactory dysfunction	Said et al., 2022	It does not provide data on the frequency or prevalence of oral symptoms.	2
Oral health related quality of life and the prevalence of ageusia and xerostomia in active and recovered COVID-19 Patients.	Saleem et al., 2023	Symptom assessment less than 12 weeks.	1
Lichen planus after COVID-19 infection and vaccination	Saleh et al., 2023	Symptom assessment less than 12 weeks.	1
Post-COVID-19 Syndrome in Healthcare Personnel in Dr. Mohammad Hoesin General Hospital Palembang Indonesia	Salim et al., 2022	Unable to access the full article.	3
Factors associated with release relief of Long COVID symptoms at 12-Months and their impact on daily life	Salmon et al., 2022	Excluded due to sample containing patients with and without a COVID test	6
Attributes of dysgeusia and anosmia of coronavirus disease 2019 (COVID-19) in hospitalized patients.	Samaranayake et al., 2022	Symptom assessment less than 12 weeks.	1
Long-Term Health-Related Quality of Life in Non-Hospitalized Coronavirus Disease 2019 (COVID-19) Cases With Confirmed Severe Acute Respiratory Syndrome Coronavirus 2 (SARS-CoV-2) Infection in England: Longitudinal Analysis and Cross-Sectional Comparison With Controls	Sandmann et al., 2022	Excluded due to including minor patients in data collection.	5
Characteristics of postintubation dysphagia in ICU patients in the context of the COVID-19 outbreak: A report of 920 cases from a Brazilian reference center	Sassi et al., 2022	It does not provide data on the frequency or prevalence of oral symptoms.	2
The Impact of Sociodemographic, Nutritional, and Health Factors on the Incidence and Complications of COVID-19 in Egypt: A Cross-Sectional Study	Schaalan et al., 2022	Symptom assessment less than 12 weeks.	1
COCOS trial: COrticosteroids for COVID-19-induced loss of Smell-protocol for a single-centred, double-blind, randomised, placebo-controlled trial.	Schepens et al., 2022	Excluded because it was a protocol of a subsequent study included.	6
Prednisolone does not improve olfactory function after COVID-19: a randomized, double-blind, placebo-controlled trial.	Schepens et al., 2022	It does not provide data on the frequency or prevalence of oral symptoms.	2
"Like before, but not exactly": the Qualy-REACT qualitative inquiry into the lived experience of long COVID.	Schiavi et al., 2022	It does not provide data on the frequency or prevalence of oral symptoms.	2
Management and treatment of long COVID symptoms in general practices: An online-based survey.	Schrimpf et al., 2022	It does not provide data on the frequency or prevalence of oral symptoms.	2
Post-acute sequelae of COVID-19 in young adults: Mental fatigue and decreased cognitive flexibility.	Sedat et al., 2023	Unable to access the full article.	3
Acute Vision Loss in a Patient with COVID-19.	Selvaraj et al., 2020	It does not provide data on the frequency or prevalence of oral symptoms.	2
Diode laser in management of loss of taste sensation in patients with post-COVID syndrome: a randomized clinical trial.	Shabaan et al., 2023	It does not provide data on the frequency or prevalence of oral symptoms.	2
Long COVID-19 in autoimmune and rheumatic diseases: data from COVID-19 vaccination in autoimmune diseases study	Shaharir et al., 2023	It does not provide data on the frequency or prevalence of oral symptoms.	2
Prevalence and impact of long COVID-19 among patients with diabetes and cardiovascular diseases in Bangladesh	Sharif et al., 2023	It does not provide data on the frequency or prevalence of oral symptoms.	2
Dysosmia and dysgeusia in patients with COVID-19 in northern Taiwan.	Sheng et al., 2021	It does not bring the assessment time after acute COVID-19.	4
An overview of post COVID sequelae	Shukla e Misra, 2022	It does not provide data on the frequency or prevalence of oral symptoms.	2
Post-Covid condition and clinic characteristics associated with SARS-CoV-2 infection: a 2-year follow-up to Brazilian cases	Silva et al., 2023	It does not provide data on the frequency or prevalence of oral symptoms.	2
Predictors of chronic COVID-19 symptoms in a community-based cohort of adults.	Silverberg et al., 2022	Symptom assessment less than 12 weeks (1 - 2 months).	1
Physical, mental and social status after COVID-19 recovery in Nepal: A mixed method study.	Silwal et al., 2023	Symptom assessment less than 12 weeks (1 months).	1
Post-COVID syndrome symptoms, functional disability, and clinical severity phenotypes in hospitalized and nonhospitalized individuals: A cross-sectional evaluation from a community COVID rehabilitation service	Sivan et al., 2022	It does not provide data on the frequency or prevalence of oral symptoms.	2
A nationwide questionnaire study of post-acute symptoms and health problems after SARS-CoV-2 infection in Denmark	Sorensen et al. 2022	Excluded due to including minor patients in data collection.	5
Post-acute symptoms, new onset diagnoses and health problems 6 to 12 months after SARS-CoV-2 infection: a nationwide questionnaire study in the adult Danish population	Sorensen et al., 2022	Excluded because it was the pre-print of a subsequent study included.	6
Coronavirus disease 2019 related parosmia: an exploratory survey of demographics and treatment strategies.	Sowerby et al., 2023	It does not provide data on the frequency or prevalence of oral symptoms.	2
Twelve-month follow-up after hospitalization for SARS-COV-2: Physiology improves, symptoms remain	Sperling et al., 2023	It does not provide data on the frequency or prevalence of oral symptoms.	2
Post-acute symptoms 4 months after SARS-CoV-2 infection during the Omicron period: a nationwide Danish questionnaire study.	Spiliopoulos et al., 2023	Excluded due to including minor patients in data collection.	5
Infection with SARS-CoV-2 Variants Is Associated with Different Long COVID Phenotypes	Spinicci et al., 2022	Symptom assessment less than 12 weeks (50 days).	1
Long-COVID Improves After a Year in 50[percnt] of Subjects Enrolled in a Rural Cohort	Stalker et al., 2023	It does not provide data on the frequency or prevalence of oral symptoms.	2
Long-Term COVID-19 Smell and Taste Disorders Differ Significantly from Other Post-Infectious Cases.	Stankevice et al., 2023	It does not provide data on the frequency or prevalence of oral symptoms.	2
Predictors and characteristics of post-acute COVID-19 syndrome in healthcare workers.	Štěpánek et al., 2023	Unable to access the full article.	3
SUCCESSFUL TREATMENT OF POST COVID ANOSMIA AND DYSGEUSIA WITH STELLATE GANGLION BLOCK	Stogicza et al., 2022	Symptom assessment less than 12 weeks (1 month).	1
Symptoms Compatible With Long Coronavirus Disease (COVID) in Healthcare Workers With and Without Severe Acute Respiratory Syndrome Coronavirus 2 (SARS-CoV-2) Infection-Results of a Prospective Multicenter Cohort.	Strahm et al., 2022	It does not provide data on the frequency or prevalence of oral symptoms.	2
A survey of changes in taste and food preferences related to the coronavirus disease (COVID-19) in Hungary	Sugár et al., 2022	Symptom assessment less than 12 weeks (1 month).	1
Long COVID occurrence in COVID-19 survivors.	Sugiyama et al., 2022	Symptom assessment less than 12 weeks (29 days).	1
Symptomatic features and prognosis of 932 hospitalized patients with coronavirus disease 2019 in Wuhan.	Sun et al., 2021	Excluded due to including minor patients in data collection.	5
Hormonal trends in patients suffering from long COVID symptoms.	Sunada et al., 2022	Symptom assessment less than 12 weeks (2 months).	1
Covid-19-associated fungal osteomyelitis of jaws and sinuses: An experience-driven management protocol.	Suresh et al., 2022	Symptom assessment less than 12 weeks (1 month).	1
[The Evaluation of Long Coronavirus Disease Symptoms at Ninth Month from a Hospital in Türkiye].	Tahmaz, Alpe	Unable to access the full article.	3
Prevalence of olfactory dysfunction and quality of life in hospitalised patients 1 year after SARS-CoV-2 infection: a cohort study.	Tan et al., 2021	Excluded due to including minor patients in data collection.	5
Gingival presentation of mucormycosis post infection with COVID-19: series of 3 cases.	Tandon et al., 2022	Symptom assessment less than 12 weeks (1 - 2 month).	1
Subacute neurological sequelae in mild COVID-19 outpatients.	Taskiran-Sag et al., 2022	Symptom assessment less than 12 weeks (1 month).	1
Reluctant pioneer': A qualitative study of doctors' experiences as patients with long COVID.	Taylor et al., 2021	Qualitative study. It does not provide data on the frequency or prevalence of oral symptoms.	2
Patterns and clinical outcomes of olfactory and gustatory disorders in six months: Prospective study of 1031 COVID-19 patients.	Teaima et al., 2022	Qualitative study. It does not provide data on the frequency or prevalence of oral symptoms.	2
Prevalence of COVID-19-associated symptoms during acute infection in relation to SARS-CoV-2-directed humoral and cellular immune responses in a mild-diseased convalescent cohort.	Tegeler et al., 2022	Symptom assessment less than 12 weeks (3 - 8 weeks).	1
MUSCULOSKELETAL MANIFESTATIONS among PATIENTS with COVID-19 INFECTION	Tharwat et al., 2022	Qualitative study. It does not provide data on the frequency or prevalence of oral symptoms.	2
Development of a Definition of Postacute Sequelae of SARS-CoV-2 Infection.	Thaweethai et al., 2023	Symptom assessment less than 12 weeks (30 days).	1
Persistent COVID-19 symptoms at least one month after diagnosis: A national survey	Tleyjeh et al., 2022	Symptom assessment less than 12 weeks (4 weeks).	1
Application of Kampo Medicines for Treatment of General Fatigue Due to Long COVID.	Tokumasu et al., 2022	It does not provide data on the frequency or prevalence of oral symptoms.	2
Clinical Characteristics of Myalgic Encephalomyelitis/Chronic Fatigue Syndrome (ME/CFS) Diagnosed in Patients with Long COVID.	Tokumasu et al., 2022	Symptom assessment less than 12 weeks (4 weeks).	1
Prevalence and Predictors of Persistence of COVID-19 Symptoms in Older Adults: A Single-Center Study	Tosato et al., 2021	Symptom assessment less than 12 weeks (10 days).	1
Lingering COVID-19 symptoms in non-hospitalized (NH) patients: Results from a Tunisian prospective cohort	Touil, A. et al., 2023	Unable to access the full article.	3
Course of post COVID-19 disease symptoms over time in the ComPaRe long COVID prospective e-cohort	Tran et al., 2022	It does not provide data on the frequency or prevalence of oral symptoms.	2
Impact of long-COVID on health-related quality of life in Japanese COVID-19 patients	Tsuzuki, S et al., 2022	Symptom assessment less than 12 weeks (4 weeks).	1
Smell and taste recovery in coronavirus disease 2019 patients: a 60-day objective and prospective study.	Vaira et al., 2020	Symptom assessment less than 12 weeks (60 days).	1
New Onset of Smell and Taste Loss Are Common Findings Also in Patients With Symptomatic COVID-19 After Complete Vaccination.	Vaira et al., 2021	Symptom assessment less than 12 weeks	1
The Effects of Persistent Olfactory and Gustatory Dysfunctions on Quality of Life in Long-COVID-19 Patients	Vaira et al., 2022	Excluded due to including minor patients in data collection.	5
Prevalence and Severity of Symptoms 3 Months After Infection With SARS-CoV-2 Compared to Test-Negative and Population Controls in the Netherlands.	van der Maaden et al., 2023	Excluded due to including minor patients in data collection.	5
Two-Years Follow-Up of Symptoms and Return to Work in Complex Post-COVID-19 Patients	Van Wambeke et al., 2023	It does not provide data on the frequency or prevalence of oral symptoms.	2
Post–COVID-19 Syndrome (Long Haul Syndrome): Description of a Multidisciplinary Clinic at Mayo Clinic and Characteristics of the Initial Patient Cohort	Vanichkachorn et al., 2021	Symptom assessment less than 12 weeks (4 weeks).	1
Otolaryngologic Manifestations in Long COVID-19	Varelas et al., 2022	Unable to access the full article.	3
Comparative analysis of long-term self-reported COVID-19 symptoms among pregnant women	Vásconez-González et al., 2023	Symptom assessment less than 12 weeks (9 weeks).	1
Patients' perspective about speech, swallowing and hearing status post-SARS-CoV-2 (COVID-19) recovery: E-survey.	Verma et al., 2022	Symptom assessment less than 12 weeks (15 - 20 days).	1
The long-term effect of COVID-19 - Primary care survey	Vinker et al., 2023	Unable to access the full article.	3
Prognosis of patients with long COVID symptoms: a protocol for a longitudinal cohort study at a primary care referred outpatient clinic in Helsinki, Finland.	Virrantaus et al., 2023	Research protocol	6
Long-term symptom profiles after COVID-19 vs other acute respiratory infections: a population-based observational study (COVIDENCE UK)	Vivaldi et al., 2023	Excluded due to including minor patients in data collection.	5
Clinical Features and Follow-up of Referred Children and Young People with Long COVID	Weakley et al., 2023	Excluded due to including minor patients in data collection.	5
Dysphagia Characteristics of Patients Post SARS-CoV-2 During Inpatient Rehabilitation	Webler et al., 2022	It does not provide data on the frequency or prevalence of oral symptoms.	2
Persisting chemosensory dysfunction in COVID-19 - a cross-sectional population-based survey.	Winkelmann et al., 2022	Unable to access the full article.	3
Olfactory dysfunction incidence and resolution amongst 608 patients with COVID-19 infection.	Wu S el al., 2023	Excluded due to including minor patients in data collection.	5
Treating COVID-19 patients with smell loss in the otolaryngology clinic: Approach, management and prognosis	Yan, 2021	It does not provide data on the frequency or prevalence of oral symptoms.	2
Patterns of Long COVID Symptoms: A Multi-Center Cross Sectional Study	Yelin et al., 2022	Symptom assessment less than 12 weeks (80 days).	1
Post-Acute Sequelae of SARS-CoV-2 Infection Among Adults Aged ≥18 Years - Long Beach, California, April 1-December 10, 2020	Yomogida et al., 2021	Symptom assessment less than 12 weeks (2 months).	1
Persistent olfactory dysfunction after COVID-19 is associated with reduced perfusion in the frontal lobe	Yus et al., 2022	It does not provide data on the frequency or prevalence of oral symptoms.	2
Severe acute respiratory syndrome coronavirus 2 infection in patients with autoimmune bullous diseases in China.	Zhang J et al., 2023	Symptom assessment less than 12 weeks.	1
Characteristics and impact of Long Covid: Findings from an online survey	Ziauddeen et al., 2022	Symptom assessment less than 12 weeks (2 weeks).	1
Herpesvirus infections and post-COVID-19 manifestations: a pilot observational study	Zubchenko et al., 2022	Symptom assessment less than 12 weeks (1 month).	1
Two-month follow-up of persons with SARS-CoV-2 infection-Zambia, September 2020: a cohort study	Zulu et al., 2022	Symptom assessment less than 12 weeks (4 weeks).	1
